# Supplementary material for: Crystal structure and Hirshfeld surface analysis of a bromo­chalcone: (E)-1-(3-bromo­phen­yl)-3-(2,6-di­chloro­phen­yl)prop-2-en-1-one
Source: Acta Crystallogr E Crystallogr Commun. 2019 Jan 25;75(Pt 2):264–7. doi: 10.1107/S205698901900104X (PMC6362637; doi:10.1107/S205698901900104X)
Supplement: Supplementary file 1 [file e-75-00264-sup1.cif]

##############################################################################
#                                                                            #
# This CIF contains the data in a paper accepted for publication in          #
# Acta Crystallographica Section E. It conforms to the requirements of       #
# Notes for Authors for Acta Crystallographica Section E, and has been       #
# peer reviewed under the auspices of the IUCr Commission on Journals.       #
#                                                                            #
# Full details of the Crystallographic Information File format               #
# are given in the paper "The Crystallographic Information File (CIF):       #
# a New Standard Archive File for Crystallography" by S. R. Hall, F. H.      #
# Allen and I. D. Brown [Acta Cryst. (1991), A47, 655-685].                  #
#                                                                            #
# The current version of the core CIF dictionary is obtainable from          #
# ftp://ftp.iucr.org/pub/cif_core.dic.                                       #
#                                                                            #
# Software is freely available for graphical display of the structure(s)     #
# in this CIF. For information consult the CIF software page                 #
# http://www.iucr.org/resources/cif/software.                                #
#                                                                            #
# This file may be used for bona fide research purposes within the           #
# scientific community so long as proper attribution is given to the journal # 
# article from which it was obtained.                                        #
#                                                                            #
##############################################################################
data_global
_audit_creation_method     'PLATON <TABLE ACC> option'
_journal_date_recd_electronic     2019-01-17
_journal_date_accepted     2019-01-21
_journal_name_full     'Acta Crystallographica, Section E'
_journal_year     2019
_journal_volume     75
_journal_issue      2
_journal_page_first     264
_journal_page_last     267
_journal_paper_category     GO
_journal_paper_doi     10.1107/S205698901900104X
_journal_coeditor_code     QM2132
_publ_contact_author_name
;
'Dr. Md. Abu Raihan'
;
_publ_contact_author_address
;
Head of TVE Department
Islamic University of Technology (IUT)
Gazipur 1704, Bangladesh
;
_publ_contact_author_email     'maraihan@iut-dhaka.edu'
_publ_contact_author_fax     '+880 9291254'
_publ_contact_author_phone     '+880 9291254'
_publ_section_title
;
Crystal structure and Hirshfeld surface analysis of a bromochalcone:
(<i>E</i>)-1-(3-bromophenyl)-3-(2,6-dichlorophenyl)prop-2-en-1-one
;
loop_
    _publ_author_name
    _publ_author_address
    'Bindya, S.'
;
Department of Chemistry
Sri Jayachamarajendra College of Engineering
JSS Science and Technology University
Mysuru 570 006, Karnataka, India
;
    'Chidan Kumar, C. S.'
;
Department of Engineering Chemistry,
Vidya Vikas Institute of Engineering & Technology,
Visvesvaraya Technological University
Alanahally, Mysuru 570 028, India
;
    'Naveen, S.'
;
Department of Physics
School of Engineering and Technology
Jain University, Bangalore 562 112, India
;
    'Siddaraju, B. P.'
;
Department of Chemistry
Cauvery Institute of Technology
Mandya 571 402, Karnataka, India
;
    'Quah, Ching Kheng'
;
X-ray Crystallography Unit
School of Physics
Universiti Sains Malaysia
11800 USM, Penang
Malaysia
;
    'Md. Abu Raihan'
;
Head of TVE Department
Islamic University of Technology (IUT)
Gazipur 1704, Bangladesh
;
_publ_section_synopsis
;
In the title chalcone derivative, C~15~H~9~Cl~2~BrO, the two aryl rings are
inclined to each other by 14.49(17)\%, and the olefinic double bond adopts an
<i>E</i> configuration. In the crystal, the only short intermolecular contacts
are Cl...O contacts [3.173(3) \%A] that link the molecules to form a 2~1~
helix propagating along the <i>b</i>-axis direction.
;
data_I
_chemical_name_systematic
;
(<i>E</i>)-1-(3-bromophenyl)-3-(2,6-dichlorophenyl)prop-2-en-1-one
;
_chemical_name_common     ?
_chemical_formula_moiety     'C15 H9 Br Cl2 O'
_chemical_formula_sum     'C15 H9 Br Cl2 O'
_chemical_formula_structural     ?
_chemical_formula_iupac     'C15 H9 Br Cl2 O'
_chemical_formula_weight     356.02
_chemical_melting_point     ?
_chemical_compound_source     'see text'
_symmetry_cell_setting     monoclinic
_symmetry_space_group_name_H-M     'P 21/c'
_symmetry_space_group_name_Hall     '-P 2ybc'
loop_
    _symmetry_equiv_pos_site_id
    _symmetry_equiv_pos_as_xyz
    1 x,y,z
    2 -x,1/2+y,1/2-z
    3 -x,-y,-z
    4 x,1/2-y,1/2+z
_cell_length_a     3.9834(7)
_cell_length_b     13.471(2)
_cell_length_c     25.661(4)
_cell_angle_alpha     90
_cell_angle_beta     92.736(4)
_cell_angle_gamma     90
_cell_volume     1375.4(4)
_cell_formula_units_Z     4
_cell_measurement_reflns_used     2260
_cell_measurement_theta_min     1.59
_cell_measurement_theta_max     27.82
_cell_measurement_temperature     294
_cell_special_details
;
;
_exptl_crystal_description     'plate'
_exptl_crystal_colour     'colourless'
_exptl_crystal_size_max     0.470
_exptl_crystal_size_mid     0.140
_exptl_crystal_size_min     0.050
_exptl_crystal_size_rad     ?
_exptl_crystal_density_diffrn     1.719
_exptl_crystal_density_meas     ?
_exptl_crystal_density_method     'Not Measured'
_exptl_crystal_F_000     704
_exptl_absorpt_coefficient_mu     3.364
_exptl_absorpt_correction_type     multi-scan
_exptl_absorpt_process_details
;
(SADABS; Bruker, 2012)
;
_exptl_absorpt_correction_T_min     0.303
_exptl_absorpt_correction_T_max     0.842
_exptl_special_details
;
;
_diffrn_ambient_temperature     294
_diffrn_radiation_type     'MoK\a'
_diffrn_radiation_wavelength     0.71073
_diffrn_radiation_source     'Rotating Anode'
_diffrn_radiation_monochromator     'graphite'
_diffrn_measurement_device_type
;
Bruker APEXII DUO CCD area-detector
;
_diffrn_measurement_method     '\f and \w scans'
_diffrn_detector_area_resol_mean     18.4
_diffrn_reflns_number     10857
_diffrn_reflns_av_R_equivalents     0.0372
_diffrn_reflns_av_sigmaI/netI     0.0430
_diffrn_reflns_theta_min     1.59
_diffrn_reflns_theta_max     27.82
_diffrn_reflns_theta_full     27.82
_diffrn_measured_fraction_theta_max     0.991
_diffrn_measured_fraction_theta_full     0.991
_diffrn_reflns_limit_h_min     -5
_diffrn_reflns_limit_h_max     5
_diffrn_reflns_limit_k_min     -17
_diffrn_reflns_limit_k_max     15
_diffrn_reflns_limit_l_min     -31
_diffrn_reflns_limit_l_max     33
_diffrn_reflns_reduction_process
;
;
_diffrn_radiation_probe     x-ray
_refine_special_details
;
 Refinement on F^2^ for ALL reflections except those
 flagged by the user for potential systematic errors.
 Weighted R-factors wR and all goodnesses of fit S
 are based on F^2^, conventional R-factors R are based
 on F, with F set to zero for negative F^2^. The
 observed criterion of F^2^ > 2sigma(F^2^) is used only
 for calculating -R-factor-obs etc. and is not
 relevant to the choice of reflections for refinement.
 R-factors based on F^2^ are statistically about twice
 as large as those based on F, and R-factors based on
 ALL data will be even larger.
;
_reflns_number_total     3242
_reflns_number_gt     2260
_reflns_threshold_expression     I>2\s(I)
_refine_ls_structure_factor_coef     Fsqd
_refine_ls_matrix_type     full
_refine_ls_R_factor_all     0.0689
_refine_ls_R_factor_gt     0.0410
_refine_ls_wR_factor_gt     0.1116
_refine_ls_wR_factor_ref     0.1241
_refine_ls_goodness_of_fit_ref     1.044
_refine_ls_restrained_S_all     1.044
_refine_ls_number_reflns     3242
_refine_ls_number_parameters     172
_refine_ls_number_restraints     0
_refine_ls_number_constraints     ?
_refine_ls_hydrogen_treatment     mixed
_refine_ls_weighting_scheme     calc
_refine_ls_weighting_details
                 'calc w=1/[\s^2^(Fo^2^)+(0.0691P)^2^] where P=(Fo^2^+2Fc^2^)/3'
_atom_sites_solution_hydrogens     geom
_atom_sites_solution_primary     direct
_atom_sites_solution_secondary     difmap
_refine_ls_shift/su_max     0.001
_refine_ls_shift/su_mean     0.000
_refine_diff_density_max     0.469
_refine_diff_density_min     -0.333
_refine_ls_extinction_method     'none'
_refine_ls_abs_structure_details     ?
_refine_ls_abs_structure_Flack     .
loop_
    _atom_type_symbol
    _atom_type_description
    _atom_type_scat_dispersion_real
    _atom_type_scat_dispersion_imag
    _atom_type_scat_source
    C C 0.0033 0.0016 ' International Tables Vol C Tables 4.2.6.8 and 6.1.1.4'
    H H 0.0000 0.0000 ' International Tables Vol C Tables 4.2.6.8 and 6.1.1.4'
    Br Br -0.2901 2.4595
                        ' International Tables Vol C Tables 4.2.6.8 and 6.1.1.4'
    Cl Cl 0.1484 0.1585 ' International Tables Vol C Tables 4.2.6.8 and 6.1.1.4'
    O O 0.0106 0.0060 ' International Tables Vol C Tables 4.2.6.8 and 6.1.1.4'
_computing_data_collection
;
APEX2 (Bruker, 2012)
;
_computing_cell_refinement
;
SAINT (Bruker, 2012)
;
_computing_data_reduction
;
SAINT (Bruker, 2012)
;
_computing_structure_solution
;
SHELXS97 (Sheldrick, 2008)
;
_computing_structure_refinement
;
SHELXL97 (Sheldrick, 2008)
;
_computing_molecular_graphics
;
Mercury (Macrae <i>et al.</i>, 2008)
;
_computing_publication_material
;
SHELXL97 (Sheldrick, 2008), PLATON (Spek, 2009) and
publCIF (Westrip, 2010)
;
loop_
    _atom_site_type_symbol
    _atom_site_label
    _atom_site_fract_x
    _atom_site_fract_y
    _atom_site_fract_z
    _atom_site_U_iso_or_equiv
    _atom_site_thermal_displace_type
    _atom_site_calc_flag
    _atom_site_refinement_flags
    _atom_site_occupancy
    _atom_site_disorder_assembly
    _atom_site_disorder_group
    Br Br1 0.05103(10) 0.56559(3) 0.063840(10)
                                             0.0533(2) Uani d . 1.000 . .
    Cl Cl1 1.1724(3) 0.85319(6) 0.33444(4) 0.0585(3) Uani d . 1.000 . .
    Cl Cl2 1.1077(3) 0.48639(7) 0.42380(4) 0.0629(4) Uani d . 1.000 . .
    O O1 0.6757(10) 0.5127(2) 0.25232(11) 0.0795(13) Uani d . 1.000 . .
    C C1 1.2349(8) 0.7699(2) 0.38553(13) 0.0400(10) Uani d . 1.000 . .
    C C2 1.3925(9) 0.8068(3) 0.43034(14) 0.0482(11) Uani d . 1.000 . .
    C C3 1.4602(10) 0.7456(3) 0.47251(15) 0.0551(12) Uani d . 1.000 . .
    C C4 1.3682(9) 0.6477(3) 0.46994(13) 0.0489(11) Uani d . 1.000 . .
    C C5 1.2137(9) 0.6115(2) 0.42448(13) 0.0411(10) Uani d . 1.000 . .
    C C6 1.1375(8) 0.6695(2) 0.38034(12) 0.0344(9) Uani d . 1.000 . .
    C C7 0.9826(9) 0.6237(2) 0.33364(13) 0.0423(11) Uani d . 1.000 . .
    C C8 0.8005(9) 0.6605(3) 0.29567(13) 0.0464(11) Uani d . 1.000 . .
    C C9 0.6625(9) 0.6020(3) 0.25107(13) 0.0433(11) Uani d . 1.000 . .
    C C10 0.5026(8) 0.6542(2) 0.20468(12) 0.0386(10) Uani d . 1.000 . .
    C C11 0.3737(8) 0.5979(2) 0.16350(12) 0.0386(10) Uani d . 1.000 . .
    C C12 0.2288(8) 0.6434(2) 0.12041(12) 0.0377(10) Uani d . 1.000 . .
    C C13 0.2083(10) 0.7454(3) 0.11687(14) 0.0512(12) Uani d . 1.000 . .
    C C14 0.3403(11) 0.8019(3) 0.15749(15) 0.0572(14) Uani d . 1.000 . .
    C C15 0.4858(10) 0.7575(3) 0.20135(15) 0.0494(11) Uani d . 1.000 . .
    H H2A 1.45350 0.87340 0.43210 0.0580 Uiso c R 1.000 . .
    H H3A 1.56810 0.77070 0.50260 0.0660 Uiso c R 1.000 . .
    H H4A 1.40930 0.60610 0.49850 0.0590 Uiso c R 1.000 . .
    H H7A 1.02250 0.55590 0.33080 0.0510 Uiso c R 1.000 . .
    H H8A 0.75310 0.72810 0.29640 0.0560 Uiso c R 1.000 . .
    H H11A 0.38530 0.52900 0.16500 0.0460 Uiso c R 1.000 . .
    H H13A 0.10710 0.77540 0.08750 0.0620 Uiso c R 1.000 . .
    H H14A 0.33120 0.87080 0.15540 0.0680 Uiso c R 1.000 . .
    H H15A 0.57290 0.79640 0.22870 0.0590 Uiso c R 1.000 . .
loop_
    _atom_site_aniso_label
    _atom_site_aniso_U_11
    _atom_site_aniso_U_22
    _atom_site_aniso_U_33
    _atom_site_aniso_U_12
    _atom_site_aniso_U_13
    _atom_site_aniso_U_23
    Br1 0.0585(3) 0.0625(3) 0.0375(2) -0.0001(2) -0.0130(2) -0.0037(2)
    Cl1 0.0795(7) 0.0395(5) 0.0556(6) -0.0046(4) -0.0054(5) 0.0095(4)
    Cl2 0.0904(8) 0.0433(5) 0.0526(6) -0.0130(5) -0.0208(5) 0.0112(4)
    O1 0.140(3) 0.0403(16) 0.0538(17) 0.0047(16) -0.0406(19) -0.0011(13)
    C1 0.0414(18) 0.0401(18) 0.0388(18) 0.0025(14) 0.0054(15) -0.0002(14)
    C2 0.048(2) 0.0391(19) 0.057(2) -0.0045(15) -0.0027(18) -0.0106(17)
    C3 0.055(2) 0.063(2) 0.046(2) -0.0017(19) -0.0109(18) -0.0121(19)
    C4 0.054(2) 0.059(2) 0.0326(18) 0.0010(17) -0.0085(16) 0.0005(16)
    C5 0.0442(18) 0.0386(18) 0.0397(18) -0.0044(14) -0.0064(15) 0.0003(15)
    C6 0.0350(16) 0.0346(16) 0.0334(16) 0.0022(12) -0.0016(13) -0.0028(13)
    C7 0.052(2) 0.0357(17) 0.0386(18) -0.0035(14) -0.0037(16) 0.0023(14)
    C8 0.056(2) 0.0400(19) 0.0422(19) 0.0092(16) -0.0095(17) -0.0037(15)
    C9 0.051(2) 0.045(2) 0.0334(18) 0.0050(15) -0.0044(15) -0.0037(15)
    C10 0.0458(19) 0.0355(17) 0.0337(17) 0.0019(14) -0.0057(14) -0.0033(13)
    C11 0.0445(18) 0.0369(17) 0.0346(17) 0.0044(14) 0.0028(14) 0.0011(14)
    C12 0.0393(17) 0.047(2) 0.0262(15) 0.0021(14) -0.0030(13) -0.0013(14)
    C13 0.062(2) 0.052(2) 0.039(2) 0.0088(17) -0.0042(17) 0.0087(17)
    C14 0.078(3) 0.041(2) 0.052(2) 0.0057(18) -0.002(2) 0.0036(17)
    C15 0.065(2) 0.0416(19) 0.0409(19) 0.0018(17) -0.0048(17) -0.0043(16)
_geom_special_details
;
 Bond distances, angles etc. have been calculated using the
 rounded fractional coordinates. All su's are estimated
 from the variances of the (full) variance-covariance matrix.
 The cell esds are taken into account in the estimation of
 distances, angles and torsion angles
;
loop_
    _geom_bond_atom_site_label_1
    _geom_bond_atom_site_label_2
    _geom_bond_site_symmetry_1
    _geom_bond_site_symmetry_2
    _geom_bond_distance
    _geom_bond_publ_flag
    Br1 C12 . . 1.900(3) no
    Cl1 C1 . . 1.735(3) no
    Cl2 C5 . . 1.737(3) no
    O1 C9 . . 1.205(5) no
    C1 C2 . . 1.376(5) no
    C1 C6 . . 1.412(4) no
    C2 C3 . . 1.377(5) no
    C3 C4 . . 1.370(6) no
    C4 C5 . . 1.382(5) no
    C5 C6 . . 1.397(4) no
    C6 C7 . . 1.458(4) no
    C7 C8 . . 1.286(5) no
    C8 C9 . . 1.474(5) no
    C9 C10 . . 1.498(5) no
    C10 C11 . . 1.380(4) no
    C10 C15 . . 1.396(5) no
    C11 C12 . . 1.368(4) no
    C12 C13 . . 1.379(5) no
    C13 C14 . . 1.375(5) no
    C14 C15 . . 1.378(6) no
    C2 H2A . . 0.9300 no
    C3 H3A . . 0.9300 no
    C4 H4A . . 0.9300 no
    C7 H7A . . 0.9300 no
    C8 H8A . . 0.9300 no
    C11 H11A . . 0.9300 no
    C13 H13A . . 0.9300 no
    C14 H14A . . 0.9300 no
    C15 H15A . . 0.9300 no
loop_
    _geom_angle_atom_site_label_1
    _geom_angle_atom_site_label_2
    _geom_angle_atom_site_label_3
    _geom_angle_site_symmetry_1
    _geom_angle_site_symmetry_2
    _geom_angle_site_symmetry_3
    _geom_angle
    _geom_angle_publ_flag
    Cl1 C1 C2 . . . 116.2(2) no
    Cl1 C1 C6 . . . 121.3(2) no
    C2 C1 C6 . . . 122.5(3) no
    C1 C2 C3 . . . 120.3(4) no
    C2 C3 C4 . . . 119.8(4) no
    C3 C4 C5 . . . 119.2(3) no
    Cl2 C5 C4 . . . 116.7(3) no
    Cl2 C5 C6 . . . 119.4(2) no
    C4 C5 C6 . . . 123.9(3) no
    C1 C6 C5 . . . 114.3(3) no
    C1 C6 C7 . . . 125.9(3) no
    C5 C6 C7 . . . 119.8(3) no
    C6 C7 C8 . . . 131.4(3) no
    C7 C8 C9 . . . 123.9(4) no
    O1 C9 C8 . . . 119.9(3) no
    O1 C9 C10 . . . 120.4(3) no
    C8 C9 C10 . . . 119.6(3) no
    C9 C10 C11 . . . 118.6(3) no
    C9 C10 C15 . . . 122.3(3) no
    C11 C10 C15 . . . 119.1(3) no
    C10 C11 C12 . . . 120.0(3) no
    Br1 C12 C11 . . . 119.9(2) no
    Br1 C12 C13 . . . 118.7(2) no
    C11 C12 C13 . . . 121.4(3) no
    C12 C13 C14 . . . 118.8(3) no
    C13 C14 C15 . . . 120.7(4) no
    C10 C15 C14 . . . 120.0(4) no
    C1 C2 H2A . . . 120.00 no
    C3 C2 H2A . . . 120.00 no
    C2 C3 H3A . . . 120.00 no
    C4 C3 H3A . . . 120.00 no
    C3 C4 H4A . . . 120.00 no
    C5 C4 H4A . . . 120.00 no
    C6 C7 H7A . . . 114.00 no
    C8 C7 H7A . . . 114.00 no
    C7 C8 H8A . . . 118.00 no
    C9 C8 H8A . . . 118.00 no
    C10 C11 H11A . . . 120.00 no
    C12 C11 H11A . . . 120.00 no
    C12 C13 H13A . . . 121.00 no
    C14 C13 H13A . . . 121.00 no
    C13 C14 H14A . . . 120.00 no
    C15 C14 H14A . . . 120.00 no
    C10 C15 H15A . . . 120.00 no
    C14 C15 H15A . . . 120.00 no
loop_
    _geom_torsion_atom_site_label_1
    _geom_torsion_atom_site_label_2
    _geom_torsion_atom_site_label_3
    _geom_torsion_atom_site_label_4
    _geom_torsion_site_symmetry_1
    _geom_torsion_site_symmetry_2
    _geom_torsion_site_symmetry_3
    _geom_torsion_site_symmetry_4
    _geom_torsion
    _geom_torsion_publ_flag
    Cl1 C1 C2 C3 . . . . -178.4(3) no
    C6 C1 C2 C3 . . . . -0.3(5) no
    Cl1 C1 C6 C5 . . . . 178.3(2) no
    Cl1 C1 C6 C7 . . . . 0.8(5) no
    C2 C1 C6 C5 . . . . 0.2(5) no
    C2 C1 C6 C7 . . . . -177.3(3) no
    C1 C2 C3 C4 . . . . -0.4(6) no
    C2 C3 C4 C5 . . . . 1.2(6) no
    C3 C4 C5 Cl2 . . . . 179.4(3) no
    C3 C4 C5 C6 . . . . -1.3(6) no
    Cl2 C5 C6 C1 . . . . 179.9(3) no
    Cl2 C5 C6 C7 . . . . -2.4(4) no
    C4 C5 C6 C1 . . . . 0.6(5) no
    C4 C5 C6 C7 . . . . 178.3(3) no
    C1 C6 C7 C8 . . . . -26.8(6) no
    C5 C6 C7 C8 . . . . 155.8(4) no
    C6 C7 C8 C9 . . . . -179.8(3) no
    C7 C8 C9 O1 . . . . 10.9(6) no
    C7 C8 C9 C10 . . . . -169.8(3) no
    O1 C9 C10 C11 . . . . -0.5(5) no
    O1 C9 C10 C15 . . . . -179.2(4) no
    C8 C9 C10 C11 . . . . -179.7(3) no
    C8 C9 C10 C15 . . . . 1.6(5) no
    C9 C10 C11 C12 . . . . -179.4(3) no
    C15 C10 C11 C12 . . . . -0.7(5) no
    C9 C10 C15 C14 . . . . 179.1(4) no
    C11 C10 C15 C14 . . . . 0.4(5) no
    C10 C11 C12 Br1 . . . . -179.9(2) no
    C10 C11 C12 C13 . . . . 0.2(5) no
    Br1 C12 C13 C14 . . . . -179.2(3) no
    C11 C12 C13 C14 . . . . 0.7(5) no
    C12 C13 C14 C15 . . . . -1.0(6) no
    C13 C14 C15 C10 . . . . 0.5(6) no
loop_
    _geom_hbond_atom_site_label_D
    _geom_hbond_atom_site_label_H
    _geom_hbond_atom_site_label_A
    _geom_hbond_site_symmetry_A
    _geom_hbond_distance_DH
    _geom_hbond_distance_HA
    _geom_hbond_distance_DA
    _geom_hbond_angle_DHA
    _geom_hbond_publ_flag
    C8 H8A Cl1 . 0.93 2.54 3.128(4) 122 yes
_iucr_refine_instructions_details
;
TITL mo_3brc11_0m in P2(1)/c (RT)
CELL 0.71073   3.98340  13.47090  25.66070  90.0000  92.7357  90.0000
ZERR    4.00   0.00070   0.00230   0.00440   0.0000   0.0035   0.0000
LATT  1
SYMM -X, 0.5+Y, 0.5-Z
SFAC C H O CL BR
UNIT 60 36 4 8 4
TEMP 21.000
SIZE 0.053 0.139 0.467
L.S. 10
BOND $H
ACTA
CONF
FMAP 2 1 60
PLAN 20
OMIT 1   1   7
OMIT -2   3  12
OMIT 1   0   6
OMIT -2   4  12
WGHT    0.069100
FVAR       0.42428
BR1   5    0.051027    0.565589    0.063839    11.00000    0.05846    0.06252 =
         0.03751   -0.00365   -0.01298   -0.00007
CL1   4    1.172387    0.853194    0.334436    11.00000    0.07953    0.03947 =
         0.05555    0.00952   -0.00541   -0.00463
CL2   4    1.107693    0.486385    0.423796    11.00000    0.09037    0.04333 =
         0.05259    0.01115   -0.02081   -0.01301
O1    3    0.675749    0.512739    0.252320    11.00000    0.14031    0.04026 =
         0.05382   -0.00112   -0.04060    0.00468
C1    1    1.234880    0.769882    0.385530    11.00000    0.04145    0.04015 =
         0.03877   -0.00019    0.00541    0.00254
C2    1    1.392479    0.806836    0.430342    11.00000    0.04774    0.03907 =
         0.05701   -0.01061   -0.00273   -0.00448
AFIX  43
H2A   2    1.453458    0.873434    0.432136    11.00000   -1.20000
AFIX   0
C3    1    1.460214    0.745642    0.472512    11.00000    0.05463    0.06349 =
         0.04630   -0.01212   -0.01095   -0.00169
AFIX  43
H3A   2    1.568054    0.770711    0.502649    11.00000   -1.20000
AFIX   0
C4    1    1.368242    0.647690    0.469940    11.00000    0.05386    0.05885 =
         0.03260    0.00048   -0.00847    0.00096
AFIX  43
H4A   2    1.409313    0.606083    0.498455    11.00000   -1.20000
AFIX   0
C5    1    1.213748    0.611455    0.424479    11.00000    0.04421    0.03858 =
         0.03973    0.00034   -0.00641   -0.00436
C6    1    1.137494    0.669481    0.380345    11.00000    0.03502    0.03464 =
         0.03340   -0.00279   -0.00165    0.00217
C7    1    0.982599    0.623696    0.333637    11.00000    0.05192    0.03567 =
         0.03862    0.00234   -0.00366   -0.00347
AFIX  43
H7A   2    1.022534    0.555933    0.330813    11.00000   -1.20000
AFIX   0
C8    1    0.800526    0.660512    0.295668    11.00000    0.05627    0.03997 =
         0.04219   -0.00370   -0.00952    0.00917
AFIX  43
H8A   2    0.753139    0.728085    0.296391    11.00000   -1.20000
AFIX   0
C9    1    0.662455    0.602041    0.251075    11.00000    0.05085    0.04481 =
         0.03339   -0.00368   -0.00438    0.00500
C10   1    0.502565    0.654204    0.204681    11.00000    0.04578    0.03554 =
         0.03371   -0.00331   -0.00566    0.00186
C11   1    0.373655    0.597941    0.163497    11.00000    0.04451    0.03687 =
         0.03461    0.00108    0.00276    0.00442
AFIX  43
H11A  2    0.385306    0.529045    0.165045    11.00000   -1.20000
AFIX   0
C12   1    0.228807    0.643366    0.120412    11.00000    0.03926    0.04749 =
         0.02624   -0.00131   -0.00305    0.00210
C13   1    0.208340    0.745397    0.116865    11.00000    0.06219    0.05221 =
         0.03907    0.00872   -0.00419    0.00885
AFIX  43
H13A  2    0.107081    0.775429    0.087507    11.00000   -1.20000
AFIX   0
C14   1    0.340267    0.801897    0.157494    11.00000    0.07791    0.04052 =
         0.05210    0.00361   -0.00240    0.00566
AFIX  43
H14A  2    0.331165    0.870769    0.155350    11.00000   -1.20000
AFIX   0
C15   1    0.485803    0.757513    0.201348    11.00000    0.06484    0.04164 =
         0.04094   -0.00428   -0.00476    0.00180
AFIX  43
H15A  2    0.572875    0.796383    0.228730    11.00000   -1.20000
HKLF 4
REM  mo_3brc11_0m in P2(1)/c (RT)
REM R1 =  0.0410 for   2260 Fo > 4sig(Fo)  and  0.0689 for all   3242 data
REM    172 parameters refined using      0 restraints
END
WGHT      0.0691      0.0000
REM Highest difference peak  0.469,  deepest hole -0.333,  1-sigma level  0.082
Q1    1   0.2086  0.5630  0.0400  11.00000  0.05    0.47
Q2    1   0.1252  0.6222  0.0832  11.00000  0.05    0.46
Q3    1   0.1405  0.5123  0.0812  11.00000  0.05    0.43
Q4    1   1.2496  0.4872  0.3988  11.00000  0.05    0.34
Q5    1   0.3594  0.5286  0.0647  11.00000  0.05    0.32
Q6    1   1.1209  0.7994  0.4583  11.00000  0.05    0.31
Q7    1   1.2271  0.6385  0.4009  11.00000  0.05    0.29
Q8    1   0.5445  0.5620  0.2587  11.00000  0.05    0.28
Q9    1   0.7452  0.4818  0.2630  11.00000  0.05    0.27
Q10   1   1.1428  0.7595  0.3988  11.00000  0.05    0.27
Q11   1   0.9603  0.9072  0.3396  11.00000  0.05    0.27
Q12   1   1.2890  0.8193  0.3431  11.00000  0.05    0.26
Q13   1   0.2913  0.7838  0.0798  11.00000  0.05    0.26
Q14   1   1.4850  0.7650  0.4390  11.00000  0.05    0.26
Q15   1   0.5725  0.7039  0.1966  11.00000  0.05    0.25
Q16   1   1.1236  0.7221  0.3832  11.00000  0.05    0.25
Q17   1   1.3511  0.5189  0.4344  11.00000  0.05    0.25
Q18   1   0.1676  0.4983  0.0203  11.00000  0.05    0.25
Q19   1   1.4798  0.6390  0.4582  11.00000  0.05    0.24
Q20   1  -0.1413  0.6048  0.1026  11.00000  0.05    0.24
;
