# Supplementary material for: Crystal structure and Hirshfeld surface analysis of a bromo­chalcone: (E)-1-(3-bromo­phen­yl)-3-(2,6-di­chloro­phen­yl)prop-2-en-1-one
Source: Acta Crystallogr E Crystallogr Commun. 2019 Jan 25;75(Pt 2):264–7. doi: 10.1107/S205698901900104X (PMC6362637; doi:10.1107/S205698901900104X)
Supplement: Supplementary file 2 [file e-75-00264-Isup2.hkl]

# 
# h,k,l, Fc-squared, Fo-squared, sigma(Fo-squared) and status flag 
# 
data_I
_shelx_title ' mo_3brc11_0m in P2(1)/c (RT)' 
_shelx_refln_list_code          4 
_shelx_F_calc_maximum      234.02 
_exptl_crystal_F_000       704.00 
_reflns_d_resolution_high  0.7614 
 
loop_ 
 _symmetry_equiv_pos_as_xyz 
 'x, y, z' 
 '-x, y+1/2, -z+1/2' 
 '-x, -y, -z' 
 'x, -y-1/2, z-1/2' 
 
_cell_length_a     3.9834 
_cell_length_b    13.4709 
_cell_length_c    25.6607 
_cell_angle_alpha  90.000 
_cell_angle_beta   92.736 
_cell_angle_gamma  90.000 
 
_shelx_F_squared_multiplier     1.000 
 
loop_ 
 _refln_index_h 
 _refln_index_k 
 _refln_index_l 
 _refln_F_squared_calc 
 _refln_F_squared_meas 
 _refln_F_squared_sigma 
 _refln_observed_status 
   1   0   0     8908.63     9108.04    194.94 o 
   2   0   0     1080.22     1053.52     43.56 o 
   3   0   0        6.98       -3.39      9.10 o 
   4   0   0        9.35       23.24     12.44 o 
   5   0   0       22.92       12.12     28.40 o 
   1   1   0    19239.87    20655.66    275.97 o 
   2   1   0      441.50      448.36     14.17 o 
   3   1   0      221.50      226.42     10.83 o 
   4   1   0       19.79       25.32      8.98 o 
   5   1   0       12.75        7.02     20.25 o 
   0   2   0      286.21      338.13     14.75 o 
   1   2   0    17095.53    17398.54    230.08 o 
   2   2   0     2215.34     1866.89     76.75 o 
   3   2   0     1057.76     1065.72     22.74 o 
   4   2   0       18.56        9.55      8.78 o 
   5   2   0        8.87      -27.41     27.41 o 
   1   3   0      175.79      166.96      4.72 o 
   2   3   0     1872.29     1817.68     27.84 o 
   3   3   0      857.03      852.76     20.25 o 
   4   3   0      297.30      310.43     17.21 o 
   5   3   0       40.32       48.69     32.36 o 
   0   4   0      643.12      564.49     11.06 o 
   1   4   0      236.54      269.88      6.28 o 
   2   4   0      250.51      233.50      8.77 o 
   3   4   0        8.68       21.36      7.82 o 
   4   4   0        0.78      -14.23     14.23 o 
   5   4   0       25.20        4.02     31.91 o 
   1   5   0      576.94      554.27      9.80 o 
   2   5   0       95.20       96.42      5.82 o 
   3   5   0      420.10      406.41     13.11 o 
   4   5   0      309.64      335.29     39.71 o 
   5   5   0      161.23      130.27     50.11 o 
   0   6   0       41.60       51.03      5.72 o 
   1   6   0      229.04      198.34      7.42 o 
   2   6   0     1710.09     1693.79     24.92 o 
   3   6   0      724.35      745.01     20.32 o 
   4   6   0      149.98      137.99     23.93 o 
   1   7   0      296.08      325.00     10.17 o 
   2   7   0       21.69       29.23      7.33 o 
   3   7   0       93.36      104.24     11.08 o 
   4   7   0      100.92       88.20     14.69 o 
   0   8   0      345.83      404.51     32.29 o 
   1   8   0     1335.45     1381.15     24.47 o 
   2   8   0     1108.89     1149.78     25.98 o 
   3   8   0      555.32      556.39     20.17 o 
   4   8   0        7.31      -16.72     16.72 o 
   1   9   0        0.80        1.14      4.81 o 
   2   9   0       13.00       16.87      8.03 o 
   3   9   0      374.90      402.99     18.51 o 
   4   9   0      160.51      174.68     19.26 o 
   0  10   0     1321.34     1281.72     38.52 o 
   1  10   0      478.41      494.68     16.70 o 
   2  10   0       47.13       66.50     11.48 o 
   3  10   0      267.92      266.29     17.31 o 
   4  10   0       82.56       79.45     17.79 o 
   1  11   0     1054.35     1090.62     23.66 o 
   2  11   0      969.32      972.80     23.73 o 
   3  11   0      268.25      301.16     19.25 o 
   4  11   0       54.26       55.38     18.48 o 
   0  12   0      849.66      774.46     50.93 o 
   1  12   0       22.83       34.60     10.01 o 
   2  12   0       22.91       29.78     12.09 o 
   3  12   0       45.13       26.58     15.48 o 
   1  13   0      417.55      448.88     21.01 o 
   2  13   0      259.26      297.99     16.77 o 
   3  13   0       51.36       42.91     16.95 o 
   0  14   0      606.08      536.17     48.73 o 
   1  14   0      548.45      549.08     49.26 o 
   2  14   0       47.86       63.32     14.40 o 
   3  14   0        3.77       -7.48     17.40 o 
   1  15   0        7.31       12.46     18.65 o 
   2  15   0        1.39       15.93     21.01 o 
   0  16   0       48.17       96.23     37.13 o 
   1  16   0      122.50       91.52     27.93 o 
   2  16   0      167.93      183.13     26.63 o 
   1  17   0        2.32       10.57     26.37 o 
  -5   1   1       26.74       40.92     20.26 o 
  -4   1   1      281.91      374.82     21.30 o 
  -3   1   1     1646.13     1621.70     28.61 o 
  -2   1   1     4734.68     4917.65     78.20 o 
  -1   1   1      922.20     1027.58     15.98 o 
   0   1   1     2830.78     2886.75     49.02 o 
   1   1   1     3927.60     4207.48     57.82 o 
   2   1   1      236.03      162.81     48.84 o 
   3   1   1        6.03        9.90      6.33 o 
   4   1   1        0.86        3.69     11.26 o 
   5   1   1        8.96      -18.52     18.52 o 
  -5   2   1       51.58       51.90     31.58 o 
  -4   2   1       26.44       21.44      9.22 o 
  -3   2   1       37.14       31.41      6.74 o 
  -2   2   1      252.77      263.16      9.44 o 
  -1   2   1      835.94      909.77     13.98 o 
   0   2   1     8865.88     8574.35    115.83 o 
   1   2   1     2992.44     3048.08     46.71 o 
   2   2   1     4499.61     4384.74     70.14 o 
   3   2   1     1561.62     1537.74     27.12 o 
   4   2   1      321.01      305.56     34.94 o 
   5   2   1       69.72       68.03     32.93 o 
  -5   3   1        0.15       -8.22     29.25 o 
  -4   3   1        6.94       10.77      9.14 o 
  -3   3   1      703.46      725.56     17.10 o 
  -2   3   1     2238.95     2186.23     37.59 o 
  -1   3   1     2157.15     2118.64     30.37 o 
   0   3   1      342.36      358.66      6.98 o 
   1   3   1     1727.40     1772.80     29.41 o 
   2   3   1      165.87      166.94     13.04 o 
   3   3   1      104.51      123.99      8.83 o 
   4   3   1        5.01        3.03     11.76 o 
   5   3   1        0.34      -26.24     29.79 o 
  -5   4   1        9.48       46.44     31.67 o 
  -4   4   1      476.41      483.66     23.42 o 
  -3   4   1      317.48      326.34     12.88 o 
  -2   4   1      603.47      654.20     14.47 o 
  -1   4   1       50.16       49.85      3.86 o 
   0   4   1     6081.22     5828.50     73.29 o 
   1   4   1     1579.17     1699.39     24.96 o 
   2   4   1     2223.44     2042.25     34.97 o 
   3   4   1     3335.15     3179.78     48.18 o 
   4   4   1      438.17      438.34     26.61 o 
   5   4   1       50.87        3.49     32.43 o 
  -5   5   1        1.15       36.06     33.29 o 
  -4   5   1       21.60       24.82     10.22 o 
  -3   5   1       12.54       12.03      8.80 o 
  -2   5   1      124.45      131.62      6.45 o 
  -1   5   1     6129.64     6258.68     85.40 o 
   0   5   1     4520.93     4303.96     51.08 o 
   1   5   1     1242.48     1176.28     17.28 o 
   2   5   1     1862.56     1911.94     29.91 o 
   3   5   1       36.82       42.48      7.29 o 
   4   5   1       18.28       18.57     11.19 o 
  -4   6   1      108.46      102.24     14.01 o 
  -3   6   1      466.76      471.39     20.90 o 
  -2   6   1      158.10      143.63      7.10 o 
  -1   6   1       38.90       45.94      7.84 o 
   0   6   1      178.25      235.43      6.09 o 
   1   6   1     2555.48     2701.60     36.47 o 
   2   6   1      469.79      482.19     10.87 o 
   3   6   1      209.52      221.86     12.10 o 
   4   6   1       42.85       34.34     12.39 o 
  -4   7   1        1.43       -6.96     12.23 o 
  -3   7   1      740.22      745.34     21.34 o 
  -2   7   1     3297.75     3237.34     54.96 o 
  -1   7   1     7311.70     6906.15     96.86 o 
   0   7   1     7387.74     7123.28     89.73 o 
   1   7   1     1927.08     2034.11     28.94 o 
   2   7   1      582.73      562.80     13.94 o 
   3   7   1      200.90      223.54     13.28 o 
   4   7   1        8.57       -3.83     12.53 o 
  -4   8   1      116.31       90.05     15.80 o 
  -3   8   1        8.68       20.71     12.29 o 
  -2   8   1      130.06      121.65     10.46 o 
  -1   8   1     1158.36     1154.33     21.53 o 
   0   8   1       73.26       48.67      5.34 o 
   1   8   1       44.16       48.13      5.67 o 
   2   8   1      403.45      416.69     16.00 o 
   3   8   1       53.74       52.12     11.08 o 
   4   8   1        8.54        7.39     13.44 o 
  -4   9   1      149.80      130.17     17.72 o 
  -3   9   1      137.65      153.39     14.26 o 
  -2   9   1      469.22      443.96     19.54 o 
  -1   9   1     2335.11     2406.17     42.94 o 
   0   9   1     3505.07     3391.39     56.29 o 
   1   9   1     2099.41     2019.71     33.72 o 
   2   9   1      968.43     1044.87     22.33 o 
   3   9   1        7.30       14.29     11.29 o 
   4   9   1        8.90        9.40     14.51 o 
  -4  10   1       73.54       37.19     16.80 o 
  -3  10   1      223.34      226.95     16.65 o 
  -2  10   1       64.58       59.81      9.63 o 
  -1  10   1      441.00      431.81     15.95 o 
   0  10   1      516.26      480.68     16.39 o 
   1  10   1      186.38      197.51     10.77 o 
   2  10   1       27.58       17.73      9.91 o 
   3  10   1        8.38        3.89     13.18 o 
   4  10   1       30.75       45.04     16.46 o 
  -4  11   1       10.78        4.14     17.22 o 
  -3  11   1       63.30       61.59     16.98 o 
  -2  11   1      263.67      291.86     15.62 o 
  -1  11   1      178.49      190.11     11.52 o 
   0  11   1      581.77      558.87     33.14 o 
   1  11   1      870.90      842.58     20.64 o 
   2  11   1       83.34       86.37     11.23 o 
   3  11   1       30.54       41.82     15.24 o 
   4  11   1        0.19       26.16     17.54 o 
  -3  12   1       26.49       25.00     15.34 o 
  -2  12   1        2.04       -4.25     10.78 o 
  -1  12   1       10.29       -0.72     10.66 o 
   0  12   1       10.07        9.37     16.86 o 
   1  12   1      440.19      438.37     16.99 o 
   2  12   1      920.21      932.16     29.49 o 
   3  12   1        5.57       -4.93     17.16 o 
  -3  13   1       30.79       11.11     16.18 o 
  -2  13   1       42.55       20.60     12.11 o 
  -1  13   1       42.83       42.25     12.65 o 
   0  13   1      285.12      254.02     25.58 o 
   1  13   1      467.06      440.12     35.24 o 
   2  13   1        4.95        1.61     12.08 o 
   3  13   1       57.27       41.08     21.22 o 
  -3  14   1       31.23        2.66     17.60 o 
  -2  14   1       60.17       30.74     13.93 o 
  -1  14   1      497.41      436.88     35.47 o 
   0  14   1        2.31       11.09     20.26 o 
   1  14   1       52.60       68.16     18.13 o 
   2  14   1        0.57        4.51     13.55 o 
   3  14   1       13.26       20.77     20.25 o 
  -2  15   1       67.68       79.48     21.95 o 
  -1  15   1       86.59      136.37     21.35 o 
   0  15   1      179.14      146.35     27.11 o 
   1  15   1      127.45      111.40     20.48 o 
   2  15   1        8.69       18.47     26.08 o 
  -2  16   1       48.03       66.58     23.55 o 
  -1  16   1      235.41      242.04     25.65 o 
   0  16   1      104.72      109.65     28.04 o 
   1  16   1        8.09       37.78     27.12 o 
   2  16   1      168.56      186.49     26.43 o 
  -1  17   1       50.42       51.11     30.40 o 
   0  17   1        3.48       26.20     26.47 o 
   1  17   1       15.38       38.45     28.19 o 
  -5   0   2      100.96      111.35     32.00 o 
  -4   0   2      425.65      474.23     22.63 o 
  -3   0   2      951.27      899.74     57.86 o 
  -2   0   2     1197.74     1133.34     31.30 o 
  -1   0   2     5069.00     5230.25    114.00 o 
   0   0   2     1365.58     1432.63     43.45 o 
   1   0   2    14495.66    14964.79    317.74 o 
   2   0   2     5297.84     5322.35    118.54 o 
   3   0   2       10.69       11.90      9.35 o 
   4   0   2      494.19      534.88     47.44 o 
   5   0   2       87.05      101.74     33.04 o 
  -5   1   2       43.35       14.46     19.62 o 
  -4   1   2        0.68        0.77      8.76 o 
  -3   1   2       21.42       31.75      6.90 o 
  -2   1   2     1144.66     1202.63     23.19 o 
  -1   1   2     2844.63     3043.64     42.80 o 
   0   1   2      215.72      239.87      4.48 o 
   1   1   2      547.90      532.71      9.00 o 
   2   1   2      530.66      539.63     15.36 o 
   3   1   2      890.71      926.60     19.08 o 
   4   1   2      105.11       98.55     19.61 o 
   5   1   2        0.70       22.58     29.14 o 
  -5   2   2        4.56       -1.89     28.21 o 
  -4   2   2       99.82      103.20     15.68 o 
  -3   2   2      154.59      184.68     10.79 o 
  -2   2   2      964.43     1056.78     21.01 o 
  -1   2   2     7967.11     8323.52    111.30 o 
   0   2   2     3960.21     3941.45     58.63 o 
   1   2   2     7895.76     8332.73    126.46 o 
   2   2   2     1130.17     1059.42     35.80 o 
   3   2   2      218.07      246.35     10.70 o 
   4   2   2        9.54       12.71     16.35 o 
   5   2   2       41.67       38.83     21.71 o 
  -5   3   2       31.90       28.69     31.94 o 
  -4   3   2      235.62      228.19     13.59 o 
  -3   3   2       11.99        8.71      6.54 o 
  -2   3   2      388.20      393.33     11.00 o 
  -1   3   2      284.49      126.74     10.62 o 
   0   3   2     3800.81     3871.99     59.23 o 
   1   3   2     4897.89     5212.99     71.31 o 
   2   3   2     2996.97     2888.42     60.60 o 
   3   3   2     1428.12     1437.67     25.81 o 
   4   3   2      340.31      317.67     24.00 o 
   5   3   2       24.11       37.80     33.49 o 
  -5   4   2       22.74       29.61     31.85 o 
  -4   4   2       71.22       87.08     12.00 o 
  -3   4   2      311.48      328.14     15.76 o 
  -2   4   2       63.34       61.63      5.51 o 
  -1   4   2      848.09      830.36     15.48 o 
   0   4   2     1919.79     1849.80     24.71 o 
   1   4   2      468.45      519.95      9.81 o 
   2   4   2       11.29        6.79      6.24 o 
   3   4   2        1.53        5.27      5.95 o 
   4   4   2       32.47       51.97     10.26 o 
   5   4   2       11.45        6.82     17.89 o 
  -5   5   2       17.28      -14.03     30.07 o 
  -4   5   2      194.67      158.59     12.82 o 
  -3   5   2      230.50      225.35     10.26 o 
  -2   5   2       12.61        8.96      3.10 o 
  -1   5   2     5051.64     5086.45     70.12 o 
   0   5   2    18214.30    17880.66    228.40 o 
   1   5   2    10384.25    10430.71    130.07 o 
   2   5   2     2291.64     2336.98     47.41 o 
   3   5   2      220.18      228.21     14.10 o 
   4   5   2       12.36        3.63     11.30 o 
  -4   6   2      288.05      300.20     16.14 o 
  -3   6   2      761.32      766.70     21.71 o 
  -2   6   2     2710.59     2646.58     36.20 o 
  -1   6   2     5767.27     5676.74     88.50 o 
   0   6   2     3289.47     3245.08     46.42 o 
   1   6   2      293.19      315.12      7.89 o 
   2   6   2      725.44      695.93     13.40 o 
   3   6   2     1084.13     1049.12     24.33 o 
   4   6   2        3.37       13.00     15.67 o 
  -4   7   2       24.99       22.04     11.88 o 
  -3   7   2        0.19       -7.45      8.62 o 
  -2   7   2      161.42      157.84     10.12 o 
  -1   7   2      772.37      706.20     36.48 o 
   0   7   2      230.65      179.76      7.69 o 
   1   7   2      325.19      290.63     10.48 o 
   2   7   2       52.52       56.28      6.55 o 
   3   7   2       88.74      103.68     11.07 o 
   4   7   2       64.97       39.75     13.56 o 
  -4   8   2      150.84      163.84     17.53 o 
  -3   8   2      820.96      797.11     23.36 o 
  -2   8   2     2488.12     2427.37     44.25 o 
  -1   8   2     2547.79     2487.54     43.31 o 
   0   8   2     1980.08     1853.10     29.33 o 
   1   8   2        4.89        2.15      4.68 o 
   2   8   2       71.13       72.19      9.33 o 
   3   8   2        9.70       22.16     10.34 o 
   4   8   2       48.98       28.77     14.48 o 
  -4   9   2        8.41       -2.13     14.53 o 
  -3   9   2        0.50       13.99     11.44 o 
  -2   9   2      229.67      248.94     15.41 o 
  -1   9   2       68.99       65.21      8.24 o 
   0   9   2      546.51      521.30     15.47 o 
   1   9   2      852.82      818.09     16.08 o 
   2   9   2      770.87      826.76     22.25 o 
   3   9   2      334.63      319.01     16.77 o 
   4   9   2        9.17       12.20     14.94 o 
  -4  10   2        5.73       -6.39     16.14 o 
  -3  10   2      455.68      507.20     42.22 o 
  -2  10   2      271.99      262.88     12.81 o 
  -1  10   2        4.39        1.85      4.47 o 
   0  10   2       18.99        2.71      4.22 o 
   1  10   2        1.36        3.65      7.47 o 
   2  10   2       18.90        4.53      9.83 o 
   3  10   2      167.94      187.24     15.93 o 
   4  10   2       41.44       19.59     16.25 o 
  -4  11   2       15.64       23.03     17.98 o 
  -3  11   2        1.15       11.55     16.04 o 
  -2  11   2       40.04       33.56     11.32 o 
  -1  11   2       26.32       19.79      9.89 o 
   0  11   2       42.91       27.99     11.85 o 
   1  11   2      209.40      209.96     11.95 o 
   2  11   2     1184.88     1250.25     27.37 o 
   3  11   2      541.18      557.90     26.33 o 
   4  11   2      209.82      199.57     24.85 o 
  -3  12   2        3.30       10.03     15.02 o 
  -2  12   2       10.09       10.41     10.97 o 
  -1  12   2      144.30      130.76     13.15 o 
   0  12   2        1.62        1.06     12.45 o 
   1  12   2      211.81      186.28     12.49 o 
   2  12   2      118.80      127.82     12.94 o 
   3  12   2       54.75       49.33     20.59 o 
  -3  13   2        9.89        5.71     16.08 o 
  -2  13   2       12.24       13.74     15.70 o 
  -1  13   2       29.88       17.53     12.29 o 
   0  13   2       17.85       16.89     19.96 o 
   1  13   2       21.26       13.89     20.63 o 
   2  13   2      180.10      201.78     15.50 o 
   3  13   2      157.97      174.64     21.99 o 
  -3  14   2       80.41       69.41     18.70 o 
  -2  14   2      110.32      120.95     18.08 o 
  -1  14   2       39.60       41.43     18.14 o 
   0  14   2       69.24       67.75     22.77 o 
   1  14   2      142.33      150.32     20.38 o 
   2  14   2       78.89       77.04     14.71 o 
   3  14   2       44.68       32.63     20.73 o 
  -2  15   2      147.54      172.64     49.89 o 
  -1  15   2       53.27       37.60     19.07 o 
   0  15   2        4.21        8.27     22.54 o 
   1  15   2       14.86       -2.41     23.81 o 
   2  15   2        8.54        3.22     21.27 o 
  -2  16   2       99.60      149.70     59.03 o 
  -1  16   2      119.17      127.53     22.55 o 
   0  16   2      219.76      200.02     30.55 o 
   1  16   2        0.39      -22.53     28.23 o 
   2  16   2       14.60       46.36     26.14 o 
  -1  17   2      111.79      100.45     24.15 o 
   0  17   2      134.05      106.07     29.69 o 
   1  17   2       57.30       96.02     30.05 o 
  -5   1   3       31.00       65.96     20.85 o 
  -4   1   3      544.45      526.85     18.51 o 
  -3   1   3     2607.74     2469.14     39.94 o 
  -2   1   3     7969.07     7910.65    122.87 o 
  -1   1   3    28358.07    29256.89    390.34 o 
   0   1   3      146.76      126.13      8.33 o 
   1   1   3     4502.42     5051.61    109.51 o 
   2   1   3      786.98      787.92     14.51 o 
   3   1   3      384.76      401.00     12.48 o 
   4   1   3      221.63      206.87     23.27 o 
   5   1   3       73.01       84.68     23.58 o 
  -5   2   3        0.93       76.40     31.81 o 
  -4   2   3       40.81       40.25      9.85 o 
  -3   2   3        1.40       -2.63      6.26 o 
  -2   2   3      870.72      764.65     17.05 o 
  -1   2   3    23482.09    23534.04    310.98 o 
   0   2   3     4295.10     4558.67     78.64 o 
   1   2   3     1009.65     1105.38     19.09 o 
   2   2   3      774.07      722.14     15.35 o 
   3   2   3      602.59      596.75     14.72 o 
   4   2   3      350.05      372.55     63.85 o 
   5   2   3       23.29       33.65     21.83 o 
  -5   3   3       18.55       68.39     32.47 o 
  -4   3   3      155.67      169.12     12.52 o 
  -3   3   3      174.67      141.09      9.35 o 
  -2   3   3       42.87       37.78      5.04 o 
  -1   3   3      539.68      505.07     12.04 o 
   0   3   3     1978.73     2043.51     31.79 o 
   1   3   3      567.27      614.59     12.31 o 
   2   3   3      510.50      508.88     15.44 o 
   3   3   3     1370.12     1349.02     24.50 o 
   4   3   3       89.50       81.06     19.16 o 
   5   3   3        6.91       23.37     33.85 o 
  -5   4   3        7.10      -14.97     30.34 o 
  -4   4   3       56.36       55.06     12.77 o 
  -3   4   3      301.47      326.53     20.73 o 
  -2   4   3      210.53      208.78     11.62 o 
  -1   4   3     1435.91     1372.84     23.38 o 
   0   4   3     7226.13     7235.03     98.21 o 
   1   4   3     7938.57     8177.05    110.26 o 
   2   4   3     7042.38     7156.99     98.82 o 
   3   4   3      662.82      662.94     15.71 o 
   4   4   3      157.08      165.63     22.12 o 
   5   4   3       48.86       57.08     36.00 o 
  -5   5   3       12.06        0.57     18.82 o 
  -4   5   3      153.46      141.15     12.58 o 
  -3   5   3       25.89       25.28      7.66 o 
  -2   5   3       20.78       19.59      3.32 o 
  -1   5   3     1749.37     1705.94     28.95 o 
   0   5   3      120.26      133.33      5.19 o 
   1   5   3      958.94     1016.85     15.71 o 
   2   5   3      906.01      970.57     20.35 o 
   3   5   3        2.50        3.11     10.22 o 
   4   5   3        5.61       -7.37     11.28 o 
  -4   6   3        4.95       26.03     11.15 o 
  -3   6   3       14.61       32.97      8.72 o 
  -2   6   3      590.53      593.55     11.83 o 
  -1   6   3      208.75      234.18     10.69 o 
   0   6   3       29.77       21.56      3.46 o 
   1   6   3     4922.11     5158.26     66.58 o 
   2   6   3     2501.54     2574.47     39.20 o 
   3   6   3      516.68      534.39     15.42 o 
   4   6   3       32.11       52.92     15.12 o 
  -4   7   3      144.48      154.64     14.97 o 
  -3   7   3      128.02      135.87     11.88 o 
  -2   7   3      359.57      358.55     14.28 o 
  -1   7   3       48.47      116.09      9.05 o 
   0   7   3     4810.73     4699.15     66.27 o 
   1   7   3     1817.35     1924.27     27.89 o 
   2   7   3       99.08      102.90      9.14 o 
   3   7   3      476.31      510.37     18.28 o 
   4   7   3      210.55      191.36     17.23 o 
  -4   8   3       19.87       27.57     12.77 o 
  -3   8   3       14.23       11.34      9.73 o 
  -2   8   3        2.70        8.00      7.87 o 
  -1   8   3       58.61       64.78      6.51 o 
   0   8   3      608.29      544.28     13.60 o 
   1   8   3     1312.23     1339.83     21.57 o 
   2   8   3      484.40      547.40     15.04 o 
   3   8   3      112.53      130.54     16.54 o 
   4   8   3        0.80       -0.43     13.60 o 
  -4   9   3        6.23        7.15     13.43 o 
  -3   9   3      144.15      161.69     14.38 o 
  -2   9   3      328.44      335.65     18.23 o 
  -1   9   3      240.77      234.75     11.40 o 
   0   9   3      110.39      102.45      8.06 o 
   1   9   3      234.20      252.37     11.13 o 
   2   9   3      146.51      172.30     10.60 o 
   3   9   3       36.57       33.56     11.70 o 
   4   9   3       67.45       68.92     16.54 o 
  -4  10   3        6.60       24.09     16.59 o 
  -3  10   3        0.73       -5.31     12.62 o 
  -2  10   3       37.86       64.76      9.84 o 
  -1  10   3      798.73      786.53     37.30 o 
   1  10   3     2947.34     2985.09     48.11 o 
   2  10   3      644.83      657.29     27.57 o 
   3  10   3      153.40      150.26     17.62 o 
   4  10   3        1.10        6.55     15.76 o 
  -4  11   3        0.06        5.54     17.58 o 
  -3  11   3       85.66      114.85     16.45 o 
  -2  11   3       47.35       58.58     10.75 o 
  -1  11   3      120.14      125.08     12.37 o 
   0  11   3      229.51      217.51     16.38 o 
   1  11   3       42.99       29.35      8.92 o 
   2  11   3      296.62      307.15     14.74 o 
   3  11   3       98.30      122.29     18.40 o 
   4  11   3        4.00      -14.60     17.09 o 
  -3  12   3        8.64      -14.61     14.61 o 
  -2  12   3      473.92      472.64     21.07 o 
  -1  12   3     1784.13     1768.28     38.05 o 
   0  12   3     2168.56     2119.09     92.07 o 
   1  12   3       52.71       59.74     10.63 o 
   2  12   3       97.77       99.90     12.61 o 
   3  12   3      257.87      260.31     22.31 o 
  -3  13   3      183.68      194.71     30.91 o 
  -2  13   3      109.45      143.20     20.65 o 
  -1  13   3       81.27       59.87     13.07 o 
   0  13   3      306.57      293.29     22.19 o 
   1  13   3       59.02       50.66     16.42 o 
   2  13   3        0.11       12.55     12.34 o 
   3  13   3       61.85       44.85     19.24 o 
  -3  14   3        0.37      -11.93     17.36 o 
  -2  14   3       15.92       30.19     15.00 o 
  -1  14   3       12.43        5.95     18.28 o 
   0  14   3      511.20      429.39     32.45 o 
   1  14   3      625.54      585.99     36.85 o 
   2  14   3        1.34      -18.57     18.77 o 
   3  14   3        2.58        7.62     20.16 o 
  -2  15   3      116.99       95.14     25.05 o 
  -1  15   3        2.76      -26.11     26.11 o 
   0  15   3       36.26       34.93     24.35 o 
   1  15   3        0.98        6.23     23.03 o 
   2  15   3        6.95       12.93     27.25 o 
  -2  16   3       19.44       51.68     22.91 o 
  -1  16   3        2.17        1.46     23.22 o 
   0  16   3       88.23       71.64     31.65 o 
   1  16   3       24.84       52.16     26.01 o 
   2  16   3       24.06       41.30     24.31 o 
  -1  17   3       40.98       71.16     24.41 o 
   0  17   3      170.16      133.87     30.08 o 
   1  17   3        5.98        4.92     27.91 o 
  -5   0   4       14.72        4.79     26.01 o 
  -4   0   4      310.39      330.74     34.12 o 
  -3   0   4      915.72      955.85     32.12 o 
  -2   0   4     8802.13     9110.58    198.99 o 
  -1   0   4    16757.85    16920.40    359.97 o 
   0   0   4     6340.17     7079.46    151.44 o 
   1   0   4     3868.05     3996.47    127.45 o 
   2   0   4     1110.42     1073.59     29.12 o 
   3   0   4       22.21       18.34      9.58 o 
   4   0   4      413.92      328.43     39.81 o 
   5   0   4      201.19      207.31     39.91 o 
  -5   1   4        0.06       -1.42     19.15 o 
  -4   1   4        8.24       -5.37      9.03 o 
  -3   1   4       89.60       88.72      9.06 o 
  -2   1   4      325.16      324.17     10.68 o 
  -1   1   4    54766.91    54532.73    814.95 o 
   0   1   4      122.32      131.97      3.68 o 
   1   1   4     2044.10     2173.41     49.05 o 
   2   1   4      436.97      506.85     10.76 o 
   3   1   4      263.16      316.08     11.26 o 
   4   1   4       59.02       53.65     18.69 o 
   5   1   4        8.32        5.64     25.42 o 
  -5   2   4       77.86       26.63     29.72 o 
  -4   2   4      125.63      156.30     12.45 o 
  -3   2   4      339.40      405.85     13.96 o 
  -2   2   4     2116.72     2184.10     37.98 o 
   0   2   4     1553.84     1672.62     23.78 o 
   1   2   4        5.09        5.93      3.23 o 
   2   2   4      884.95      980.79     19.04 o 
   3   2   4      264.23      279.42     10.78 o 
   4   2   4      119.17      115.43     20.60 o 
   5   2   4       38.07       20.87     21.73 o 
  -5   3   4        6.50      -19.03     28.39 o 
  -4   3   4       58.13       74.18     10.47 o 
  -3   3   4      400.20      363.35     13.08 o 
  -2   3   4     2801.80     2656.60     35.95 o 
  -1   3   4     8916.37     8424.71    146.11 o 
   0   3   4    22676.70    23185.55    304.53 o 
   1   3   4     8282.90     8653.29    116.82 o 
   2   3   4     6048.46     6202.47    110.88 o 
   3   3   4      117.10      106.29     12.87 o 
   4   3   4       46.15       76.80     19.23 o 
   5   3   4        0.21      -29.90     29.90 o 
  -5   4   4        0.22       24.46     30.40 o 
  -4   4   4        1.50        5.75     10.57 o 
  -3   4   4      298.57      306.23     12.53 o 
  -2   4   4      750.30      737.43     15.08 o 
  -1   4   4      896.91      787.11     15.09 o 
   0   4   4      574.70      574.54     12.83 o 
   1   4   4      509.90      461.16      8.37 o 
   2   4   4     1356.94     1447.71     27.23 o 
   3   4   4       46.77       56.92     12.47 o 
   4   4   4        2.25       -3.24     12.36 o 
   5   4   4        4.20       51.83     19.98 o 
  -5   5   4        1.07      -16.99     23.37 o 
  -4   5   4       38.00       46.29     13.84 o 
  -3   5   4      535.94      523.46     16.86 o 
  -2   5   4      773.10      696.34     14.02 o 
  -1   5   4     1667.84     1459.91     25.55 o 
   0   5   4     3067.75     3035.54     43.19 o 
   1   5   4     5142.71     5159.39     66.14 o 
   2   5   4     4894.38     4849.48     68.96 o 
   3   5   4      863.37      881.33     19.07 o 
   4   5   4       27.57       29.23     27.17 o 
  -4   6   4      136.68      133.73     13.46 o 
  -3   6   4      387.41      376.46     15.80 o 
  -2   6   4     1329.76     1296.35     27.50 o 
  -1   6   4      922.27      899.95     33.94 o 
   0   6   4      125.04      125.11      5.20 o 
   1   6   4       88.00       85.27      5.12 o 
   2   6   4      668.83      691.61     15.36 o 
   3   6   4     1483.31     1500.12     33.06 o 
   4   6   4      539.87      549.81     68.99 o 
  -4   7   4        0.02       -1.75     11.76 o 
  -3   7   4        8.17       10.06      9.37 o 
  -2   7   4        8.24       13.19      9.06 o 
  -1   7   4      167.28      146.14     14.91 o 
   0   7   4     2424.08     2491.20     36.57 o 
   1   7   4      756.88      770.03     14.29 o 
   2   7   4        3.30       -3.15      5.88 o 
   3   7   4      212.18      204.58     13.24 o 
   4   7   4        4.74        8.19     16.37 o 
  -4   8   4      277.99      252.47     17.46 o 
  -3   8   4      299.30      292.22     18.36 o 
  -2   8   4      453.29      422.16     19.35 o 
  -1   8   4     1822.87     1876.29     41.05 o 
   0   8   4        3.18        9.17      4.09 o 
   1   8   4       18.71       10.92      5.23 o 
   2   8   4     1753.93     1763.93     30.66 o 
   3   8   4     1053.95     1035.79     59.04 o 
   4   8   4      131.85      153.86     17.50 o 
  -4   9   4      141.55      133.64     21.04 o 
  -3   9   4      354.26      348.47     17.91 o 
  -2   9   4      213.81      212.78     13.40 o 
  -1   9   4      198.94      188.78     12.46 o 
   0   9   4      144.60      140.48      8.15 o 
   1   9   4       89.42       90.94      8.17 o 
   2   9   4     1605.55     1691.74     30.80 o 
   3   9   4       11.36       12.98     12.95 o 
   4   9   4       17.80       -0.93     14.58 o 
  -4  10   4        7.77        3.27     14.56 o 
  -3  10   4      238.86      238.50     19.19 o 
  -2  10   4     1184.19     1204.59     29.16 o 
  -1  10   4      445.76      466.29     17.50 o 
   0  10   4      141.11      125.25      8.72 o 
   1  10   4     2059.35     2064.80     35.44 o 
   2  10   4       40.59       33.71      9.66 o 
   3  10   4      101.62       98.61     19.96 o 
   4  10   4       29.88        2.23     16.20 o 
  -4  11   4        3.91      -16.09     17.50 o 
  -3  11   4       42.55       56.47     15.78 o 
  -2  11   4      367.16      380.33     17.72 o 
  -1  11   4     1171.65     1188.34     32.51 o 
   0  11   4     1178.61     1137.45     32.31 o 
   1  11   4      551.55      600.78     18.00 o 
   2  11   4      380.80      367.43     15.65 o 
   3  11   4      120.55      137.65     18.60 o 
   4  11   4       16.29        3.52     21.85 o 
  -3  12   4        0.67       -9.31     14.65 o 
  -2  12   4        3.00        6.62     17.61 o 
  -1  12   4       50.30       52.45     11.55 o 
   0  12   4       24.69       35.59     13.42 o 
   1  12   4       48.40       54.85     10.61 o 
   2  12   4       26.56       17.53     11.33 o 
   3  12   4       15.04        7.13     16.72 o 
  -3  13   4       17.22       -1.32     16.61 o 
  -2  13   4      291.16      251.23     17.70 o 
  -1  13   4       47.71       40.26     13.17 o 
   0  13   4      374.58      306.66     31.77 o 
   1  13   4      144.23      133.63     44.09 o 
   2  13   4       34.86       32.69     12.86 o 
   3  13   4       26.74       52.92     19.53 o 
  -3  14   4       24.59       32.50     23.24 o 
  -2  14   4      106.92      119.71     16.63 o 
  -1  14   4      125.85      105.45     18.94 o 
   0  14   4       20.57       18.95     19.66 o 
   1  14   4      268.84      268.14     29.65 o 
   2  14   4       66.39       76.80     18.01 o 
   3  14   4       12.83       -0.69     19.92 o 
  -2  15   4       46.23       57.55     35.78 o 
  -1  15   4       89.11       85.93     25.48 o 
   0  15   4      311.32      236.98     28.84 o 
   1  15   4        9.64       43.47     24.84 o 
   2  15   4       33.81       16.82     21.83 o 
  -2  16   4        0.30       -2.96     21.48 o 
  -1  16   4        0.44      -19.86     19.86 o 
   0  16   4        0.05       48.28     25.98 o 
   1  16   4        0.59       14.74     25.47 o 
   2  16   4       17.37       28.22     31.72 o 
  -1  17   4       75.34       68.59     23.21 o 
   0  17   4      122.80      114.45     28.66 o 
   1  17   4      165.77      127.76     41.84 o 
  -5   1   5       32.00       24.02     21.55 o 
  -4   1   5       44.06       49.47     10.13 o 
  -3   1   5       78.33       85.74      8.55 o 
  -2   1   5     3421.46     3499.50     57.56 o 
   0   1   5       19.66       18.30      4.29 o 
   2   1   5    10050.38    10416.49    185.81 o 
   3   1   5     3454.32     3338.83     50.15 o 
   4   1   5      592.00      613.19     35.00 o 
   5   1   5      154.75      143.13     26.98 o 
  -5   2   5       15.70       12.46     18.92 o 
  -4   2   5      137.10      178.56     14.09 o 
  -3   2   5      303.74      318.09     18.00 o 
  -2   2   5       38.04       35.73      6.44 o 
   0   2   5    14748.07    16231.62    216.06 o 
   1   2   5     4604.01     4872.62     87.76 o 
   2   2   5      431.50      447.93     14.39 o 
   3   2   5       23.16       19.31      6.08 o 
   4   2   5       62.79       64.18     19.34 o 
   5   2   5       37.13       31.02     35.31 o 
  -5   3   5       27.59        5.98     18.72 o 
  -4   3   5       47.37       52.07     10.36 o 
  -3   3   5      550.83      579.03     16.07 o 
  -2   3   5       73.09       64.48      4.80 o 
  -1   3   5      333.01      298.70      8.53 o 
   0   3   5      656.76      694.01     10.58 o 
   1   3   5      391.38      399.34     12.83 o 
   2   3   5     1348.69     1426.99    132.69 o 
   3   3   5      210.44      214.53     14.41 o 
   4   3   5      119.46      161.48     38.09 o 
   5   3   5        0.49       35.38     34.65 o 
  -5   4   5        0.25       -3.31     19.64 o 
  -4   4   5      112.98      131.49     19.12 o 
  -3   4   5     1153.20     1176.96     20.62 o 
  -2   4   5     7662.20     7583.65     95.46 o 
  -1   4   5     7059.02     6523.74    122.56 o 
   0   4   5     4191.75     4186.99     57.99 o 
   1   4   5     2353.98     2428.54     35.54 o 
   2   4   5       39.36       32.96      5.85 o 
   3   4   5       61.11       69.27      7.36 o 
   4   4   5        0.35       -6.32     11.57 o 
  -4   5   5       10.43       12.22     10.43 o 
  -3   5   5       17.46       18.04      8.06 o 
  -2   5   5       23.75       20.55      4.31 o 
  -1   5   5     1667.15     1558.30     24.83 o 
   0   5   5      437.92      454.40      8.78 o 
   1   5   5     2254.50     2278.61     31.18 o 
   2   5   5     1346.12     1457.30     24.59 o 
   3   5   5       79.83       84.87      9.14 o 
   4   5   5        1.60       -6.50     15.14 o 
  -4   6   5       88.11       81.05     12.56 o 
  -3   6   5      799.45      784.43     21.48 o 
  -2   6   5     2357.72     2199.77     48.73 o 
  -1   6   5     3428.33     3475.37     64.87 o 
   0   6   5      366.06      352.19      8.22 o 
   1   6   5       14.46       13.37      4.08 o 
   2   6   5      101.51      114.35      7.58 o 
   3   6   5      173.27      167.88     11.63 o 
   4   6   5       57.17       58.72     17.24 o 
  -4   7   5      151.12      128.04     14.77 o 
  -3   7   5      193.19      181.25     12.88 o 
  -2   7   5      228.64      214.44     11.65 o 
  -1   7   5     1231.72     1087.93     26.39 o 
   0   7   5     4247.62     4328.87     56.46 o 
   1   7   5      884.12      883.05     19.42 o 
   2   7   5      636.76      636.09     15.56 o 
   3   7   5       28.14       15.01     15.18 o 
   4   7   5      223.79      227.67     22.28 o 
  -4   8   5        0.03       -6.02     12.57 o 
  -3   8   5        0.56       11.69     10.24 o 
  -2   8   5      139.38      154.26     11.39 o 
  -1   8   5      426.22      434.78     17.31 o 
   0   8   5        2.78       -0.37      4.06 o 
   1   8   5       48.93       37.47      6.53 o 
   2   8   5        0.72        5.29      6.20 o 
   3   8   5       46.76       51.32     12.54 o 
   4   8   5       35.79       37.59     18.72 o 
  -4   9   5       78.08       62.94     14.76 o 
  -3   9   5        7.71       19.47     10.98 o 
  -2   9   5       44.57       46.68     10.27 o 
  -1   9   5      117.63       95.95      9.46 o 
   0   9   5      261.82      246.95     14.89 o 
   1   9   5     1530.84     1551.40     31.06 o 
   2   9   5       51.13       61.05      8.78 o 
   3   9   5      467.25      457.18     23.97 o 
   4   9   5       48.16       84.32     36.01 o 
  -4  10   5       56.75       53.53     15.84 o 
  -3  10   5      165.58      192.02     22.68 o 
  -2  10   5      364.83      347.94     16.73 o 
  -1  10   5      626.23      625.07     19.71 o 
   0  10   5      788.49      768.45     18.63 o 
   1  10   5     2353.96     2502.82     41.24 o 
   2  10   5     1055.28     1150.57     38.93 o 
   3  10   5       24.47       39.13     15.09 o 
   4  10   5        3.95       37.87     22.49 o 
  -4  11   5        7.20       -5.02     15.55 o 
  -3  11   5        6.10       12.90     14.43 o 
  -2  11   5        6.56       22.94     11.36 o 
  -1  11   5       91.09      125.30     12.42 o 
   0  11   5      299.36      261.83     17.20 o 
   1  11   5      670.04      709.02     19.54 o 
   2  11   5        1.38       -6.67      9.92 o 
   3  11   5       17.65       14.74     15.90 o 
  -3  12   5        7.21       11.62     15.24 o 
  -2  12   5      100.87      109.60     14.10 o 
  -1  12   5      857.28      915.25     45.14 o 
   0  12   5     1976.40     1977.81     61.86 o 
   1  12   5     1013.54     1114.67     47.51 o 
   2  12   5      391.85      448.62     18.55 o 
   3  12   5        0.12       18.92     17.61 o 
  -3  13   5       43.48       18.81     20.50 o 
  -2  13   5      203.50      180.54     16.65 o 
  -1  13   5      103.91      133.37     14.95 o 
   0  13   5        2.00       -2.82     14.64 o 
   1  13   5      152.92      138.71     28.94 o 
   2  13   5       17.39       44.75     13.12 o 
   3  13   5       79.35      107.34     20.53 o 
  -3  14   5        1.24       -7.67     20.49 o 
  -2  14   5        4.39       -1.30     14.71 o 
  -1  14   5      113.76       88.59     19.14 o 
   0  14   5       38.19       25.78     17.07 o 
   1  14   5      116.58      117.30     24.88 o 
   2  14   5       47.72       67.14     17.88 o 
   3  14   5        0.36      -19.13     19.13 o 
  -2  15   5        9.37       41.14     25.56 o 
  -1  15   5       39.37       63.52     19.88 o 
   0  15   5       32.10       39.29     28.18 o 
   1  15   5      160.96      145.80     27.24 o 
   2  15   5      116.04      161.86     25.13 o 
  -2  16   5       16.15       34.57     21.72 o 
  -1  16   5       37.47       53.67     21.31 o 
   0  16   5       36.54       62.65     30.88 o 
   1  16   5       10.18       -3.32     25.77 o 
   2  16   5       11.63      -31.15     42.49 o 
  -1  17   5       14.64       14.94     25.74 o 
   0  17   5       58.18       65.10     28.29 o 
   1  17   5        2.77       11.76     28.41 o 
  -5   0   6       36.14       18.57     18.52 o 
  -4   0   6       85.48      103.75     15.26 o 
  -3   0   6        4.01        3.82     10.53 o 
  -2   0   6      331.17      387.61     17.06 o 
   0   0   6     9353.27    10774.79    242.62 o 
   2   0   6     6368.99     6329.57    204.56 o 
   3   0   6     1589.21     1512.96     42.17 o 
   4   0   6      314.79      242.05     36.35 o 
   5   0   6        8.00      -11.31     31.95 o 
  -5   1   6        1.67        9.00     14.76 o 
  -4   1   6       70.41       98.22     11.44 o 
  -3   1   6        9.46        0.21      6.66 o 
  -2   1   6     2450.81     2322.80     40.30 o 
  -1   1   6       35.04       38.22      4.90 o 
   0   1   6        8.91        6.73      2.28 o 
   1   1   6     2672.48     1923.36     65.49 o 
   2   1   6      385.05      363.17     12.64 o 
   3   1   6       33.53       42.24      9.36 o 
   4   1   6       12.18      -10.96     16.86 o 
   5   1   6      154.51      156.77     28.61 o 
  -5   2   6       42.38       65.92     20.66 o 
  -4   2   6       47.66       42.34     10.30 o 
  -3   2   6      120.33      117.65      9.34 o 
  -2   2   6      754.47      760.78     17.80 o 
  -1   2   6     2694.96     1350.73     47.25 o 
   0   2   6    21210.90    22737.93    302.12 o 
   1   2   6     5372.14     5472.72     98.27 o 
   2   2   6      802.58      736.70     21.05 o 
   3   2   6      565.71      516.69     19.62 o 
   4   2   6       71.89       96.90     24.46 o 
   5   2   6        3.90        7.25     22.82 o 
  -5   3   6       62.88       60.40     21.00 o 
  -4   3   6      140.83      175.39     14.79 o 
  -3   3   6      714.47      714.94     17.76 o 
  -2   3   6     4321.70     4127.26     53.78 o 
  -1   3   6     1494.88     1354.21     46.16 o 
   0   3   6     3581.43     3784.90     52.47 o 
   1   3   6     6001.23     6031.04     83.71 o 
   2   3   6       81.18       29.30     18.92 o 
   3   3   6       14.96        6.33      9.19 o 
   4   3   6      156.68      122.37     21.73 o 
   5   3   6      142.94      162.00     24.22 o 
  -5   4   6        0.15       -9.38     18.88 o 
  -4   4   6       28.78       23.29     11.41 o 
  -3   4   6        6.98        8.13      5.83 o 
  -2   4   6      140.62      154.03      6.60 o 
  -1   4   6     1836.97     1825.45     26.96 o 
   0   4   6     8660.53     9174.79    123.37 o 
   1   4   6     1839.20     1987.11     33.23 o 
   2   4   6      488.90      487.69     13.42 o 
   3   4   6      254.74      272.27     12.67 o 
   4   4   6       52.48       45.15     13.51 o 
  -4   5   6      119.98      116.56     12.80 o 
  -3   5   6      641.52      587.93     19.04 o 
  -2   5   6     1508.48     1434.81     31.02 o 
  -1   5   6     5025.15     4971.81     89.31 o 
   0   5   6     4039.27     4094.28     52.49 o 
   1   5   6      208.44      235.49      7.93 o 
   2   5   6      354.66      393.71     11.17 o 
   3   5   6       22.79       15.48      8.65 o 
   4   5   6       12.30       28.38     15.82 o 
  -4   6   6       19.34        0.51     11.37 o 
  -3   6   6       74.26       83.53     10.13 o 
  -2   6   6       23.46       19.79      7.32 o 
  -1   6   6      885.62      946.48     23.13 o 
   0   6   6      840.94      793.05     13.49 o 
   1   6   6     2425.64     2549.89     38.63 o 
   2   6   6      130.81      157.37      8.55 o 
   3   6   6      413.30      425.82     16.69 o 
   4   6   6      408.14      420.26     26.73 o 
  -4   7   6        8.46        2.58     12.01 o 
  -3   7   6       48.07       33.95      9.95 o 
  -2   7   6      105.85      106.00     10.85 o 
  -1   7   6        2.17        1.11      6.93 o 
   0   7   6      312.22      334.54      8.98 o 
   1   7   6      906.55      908.63     16.27 o 
   2   7   6      620.21      683.85     15.70 o 
   3   7   6      160.97      167.99     22.45 o 
   4   7   6       26.58        9.50     17.26 o 
  -4   8   6        9.36       21.97     13.09 o 
  -3   8   6       16.87       12.88     10.54 o 
  -2   8   6       45.16       58.84     14.78 o 
  -1   8   6       51.63       66.23      9.69 o 
   0   8   6      890.01      829.40     16.57 o 
   1   8   6     2707.85     2833.82     40.00 o 
   2   8   6     3496.12     3641.96     50.54 o 
   3   8   6      589.52      583.75     24.23 o 
   4   8   6      102.22      134.09     21.52 o 
  -4   9   6        0.79        0.14     13.91 o 
  -3   9   6      232.28      228.44     15.76 o 
  -2   9   6      633.36      666.26     20.90 o 
  -1   9   6     2178.45     2048.96     38.70 o 
   0   9   6      366.86      379.16     23.26 o 
   1   9   6       78.62       81.10      7.44 o 
   2   9   6      681.20      691.90     18.35 o 
   3   9   6       52.41       57.90     15.28 o 
   4   9   6        5.36       28.27     20.13 o 
  -4  10   6        0.71       -2.06     14.53 o 
  -3  10   6       26.21       23.47     12.64 o 
  -2  10   6        9.16        8.55     13.20 o 
  -1  10   6        9.83        3.72      8.89 o 
   0  10   6      683.16      636.89     21.11 o 
   1  10   6       99.83       93.50      9.94 o 
   2  10   6      631.08      676.20     19.54 o 
   3  10   6      464.21      535.33     45.23 o 
   4  10   6       50.73       69.39     22.56 o 
  -4  11   6       99.05       73.77     20.04 o 
  -3  11   6      239.49      251.83     18.67 o 
  -2  11   6      689.73      710.11     24.74 o 
  -1  11   6      530.43      511.22     32.48 o 
   0  11   6      475.88      473.23     19.93 o 
   1  11   6        2.43        3.52      9.59 o 
   2  11   6      145.27      145.42     14.54 o 
   3  11   6       76.98       76.95     17.27 o 
  -3  12   6       12.34       26.46     18.95 o 
  -2  12   6        9.62       25.79     12.51 o 
  -1  12   6       98.53      107.33     12.76 o 
   0  12   6      193.87      169.22     15.31 o 
   1  12   6      359.96      351.27     17.14 o 
   2  12   6       96.40      114.42     13.06 o 
   3  12   6       49.91       39.71     17.96 o 
  -3  13   6      174.80      154.81     21.93 o 
  -2  13   6       48.22       57.08     14.43 o 
  -1  13   6      317.65      306.39     21.88 o 
   0  13   6       56.89       65.59     16.05 o 
   1  13   6        0.81       16.44     41.41 o 
   2  13   6        2.63        6.34     12.70 o 
   3  13   6       47.48       68.07     19.87 o 
  -3  14   6       28.10       58.22     21.42 o 
  -2  14   6      158.25      148.95     17.21 o 
  -1  14   6       26.62        9.93     16.88 o 
   0  14   6        5.28      -16.26     16.26 o 
   1  14   6       68.44       65.63     23.36 o 
   2  14   6      363.85      400.78     21.35 o 
   3  14   6      101.89      114.04     33.50 o 
  -2  15   6       61.83       43.16     19.54 o 
  -1  15   6      307.43      284.48     24.88 o 
   0  15   6        2.56       14.71     18.70 o 
   1  15   6      304.96      278.37     30.93 o 
   2  15   6      144.63      126.61     47.02 o 
  -2  16   6        0.59      -13.03     21.95 o 
  -1  16   6       62.00       47.02     20.73 o 
   0  16   6      197.30      168.53     29.65 o 
   1  16   6       27.09       31.47     26.02 o 
  -1  17   6        7.37        9.21     22.37 o 
   0  17   6        7.52       -1.05     27.04 o 
   1  17   6       78.22       69.71     29.70 o 
  -5   1   7        7.56       -1.93     12.68 o 
  -4   1   7        9.18        3.38      9.33 o 
  -3   1   7      262.22      270.43     12.51 o 
  -2   1   7     8292.16     8487.77    131.96 o 
  -1   1   7     1031.85      904.46     42.15 o 
   0   1   7      760.61      883.40     15.54 o 
   2   1   7     1389.69     1403.22     39.87 o 
   3   1   7     2290.71     2262.08     63.63 o 
   4   1   7      524.40      467.61     37.10 o 
   5   1   7        0.35      -19.54     22.05 o 
  -5   2   7       18.37       25.90     14.04 o 
  -4   2   7      334.73      361.88     16.50 o 
  -3   2   7     2289.53     2326.85     38.66 o 
  -2   2   7     2913.68     2849.55     53.57 o 
  -1   2   7      195.90      139.24     20.23 o 
   0   2   7       36.64       44.24      3.03 o 
   1   2   7       42.09       66.85      6.61 o 
   2   2   7      718.72      727.02     19.12 o 
   3   2   7      151.02      160.87     15.38 o 
   4   2   7      198.98      160.01     34.22 o 
   5   2   7       20.28      -10.21     31.62 o 
  -5   3   7       13.44       25.66     14.67 o 
  -4   3   7      140.79      157.32     14.59 o 
  -3   3   7        1.84        5.59      7.39 o 
  -2   3   7     1648.38     1714.93     27.79 o 
  -1   3   7      443.39      420.56      9.43 o 
   0   3   7       96.48      108.60      4.58 o 
   1   3   7     6770.92     7402.63    114.22 o 
   2   3   7       93.37      109.23     12.90 o 
   3   3   7        4.64        1.69      8.65 o 
   4   3   7       23.48       15.93     47.93 o 
  -5   4   7       71.70       52.35     31.29 o 
  -4   4   7      152.80      152.05     14.81 o 
  -3   4   7      413.59      438.20     12.53 o 
  -2   4   7     3593.45     3353.20     44.52 o 
  -1   4   7     3174.29     3078.22     48.32 o 
   1   4   7      956.16     1084.43     33.30 o 
   2   4   7     1786.68     1858.70     33.57 o 
   3   4   7      793.88      789.15     20.34 o 
   4   4   7      475.86      491.42     32.25 o 
  -4   5   7        0.26       -1.15     11.90 o 
  -3   5   7       56.67       62.98      9.41 o 
  -2   5   7      923.66      860.52     22.70 o 
  -1   5   7     2582.78     2328.76    107.23 o 
   0   5   7     2055.46     1992.99     25.51 o 
   1   5   7     5457.47     5802.58     74.33 o 
   2   5   7     1178.77     1161.49     23.97 o 
   3   5   7      298.47      306.22     14.93 o 
   4   5   7       56.87       60.95     14.62 o 
  -4   6   7       45.63       38.98     12.54 o 
  -3   6   7       81.07       72.62     10.26 o 
  -2   6   7      248.45      141.81     69.83 o 
  -1   6   7     5138.67     4899.18     89.08 o 
   0   6   7      658.86      658.10     11.30 o 
   1   6   7      511.51      584.33     11.96 o 
   2   6   7     1333.52     1344.04     21.61 o 
   3   6   7      846.44      806.57     22.17 o 
   4   6   7       24.10       24.81     17.40 o 
  -4   7   7        0.01        8.25     12.34 o 
  -3   7   7       26.76       23.79      9.89 o 
  -2   7   7      225.02      217.60     13.24 o 
  -1   7   7     2001.64     1858.80     39.25 o 
   0   7   7     9632.52     9754.60    113.39 o 
   1   7   7    11467.75    11646.77    146.76 o 
   2   7   7     3151.83     3314.55     46.02 o 
   3   7   7      157.90      135.28     21.36 o 
   4   7   7        2.62        6.71     31.47 o 
  -4   8   7        4.22        4.75     13.27 o 
  -3   8   7       53.01       43.86     11.28 o 
  -2   8   7      222.74      225.24     12.83 o 
  -1   8   7       82.20       69.69      9.57 o 
   0   8   7      574.34      578.29     12.59 o 
   1   8   7      541.51      548.65     13.25 o 
   2   8   7       24.37       23.82      6.89 o 
   3   8   7       42.12       34.49     16.08 o 
   4   8   7        0.67      -17.03     17.03 o 
  -4   9   7       16.15       -0.11     13.94 o 
  -3   9   7        3.14      -10.54     10.54 o 
  -2   9   7      451.74      437.54     22.82 o 
  -1   9   7     2894.82     2896.73     58.68 o 
   0   9   7     3831.86     3761.91     50.72 o 
   1   9   7      345.14      362.07     13.05 o 
   2   9   7     1028.82     1068.50     23.24 o 
   3   9   7      199.04      204.24     17.52 o 
   4   9   7       33.93       35.31     20.54 o 
  -4  10   7       13.62       15.99     15.34 o 
  -3  10   7       63.08       46.72     15.33 o 
  -2  10   7      188.65      180.14     16.50 o 
  -1  10   7      177.77      199.85     13.31 o 
   0  10   7       60.11       45.68     10.44 o 
   1  10   7      139.06      122.42      9.96 o 
   2  10   7       69.16       65.50     10.31 o 
   3  10   7       21.11       19.77     14.90 o 
   4  10   7       13.46       27.03     21.80 o 
  -3  11   7       31.38       28.09     14.14 o 
  -2  11   7      152.17      133.35     16.68 o 
  -1  11   7      377.53      396.01     17.62 o 
   0  11   7       23.37       29.77     10.44 o 
   1  11   7        0.91        7.80      9.87 o 
   2  11   7      133.88      154.52     12.86 o 
   3  11   7       41.68       41.70     16.55 o 
  -3  12   7      164.93      206.03     34.36 o 
  -2  12   7       27.74       31.23     12.74 o 
  -1  12   7      146.72      152.64     13.62 o 
   0  12   7       10.74        6.47     11.12 o 
   1  12   7        9.25       16.98     11.15 o 
   2  12   7       29.74       48.39     12.23 o 
   3  12   7       29.91       36.79     17.65 o 
  -3  13   7        0.65       12.78     18.99 o 
  -2  13   7      193.41      173.22     16.64 o 
  -1  13   7       54.74       37.84     15.25 o 
   0  13   7       21.25       18.27     19.33 o 
   1  13   7        2.03        5.53     19.76 o 
   2  13   7        6.96        2.24     23.05 o 
   3  13   7       21.46       34.63     25.23 o 
  -3  14   7        2.56      -13.71     20.00 o 
  -2  14   7       35.93       24.19     15.34 o 
  -1  14   7       20.45       12.30     17.29 o 
   0  14   7       18.93        9.03     16.93 o 
   1  14   7       62.85       41.66     22.49 o 
   2  14   7      105.90      171.71     46.66 o 
  -2  15   7        2.74       14.39     19.50 o 
  -1  15   7       54.17       70.29     20.44 o 
   0  15   7      227.32      252.39     25.49 o 
   1  15   7        9.89       40.31     25.02 o 
   2  15   7      115.09       37.21     41.43 o 
  -1  16   7       22.77       25.75     20.94 o 
   0  16   7       19.25        4.79     25.29 o 
   1  16   7        8.35       23.18     25.99 o 
   0  17   7       39.57       37.63     27.29 o 
  -5   0   8        0.53       24.82     16.47 o 
  -4   0   8       16.86        4.37     12.67 o 
  -3   0   8       44.88       43.87     15.25 o 
  -2   0   8     8405.60     8388.80    184.76 o 
  -1   0   8    12980.87    12530.92    376.04 o 
   0   0   8    20455.40    22462.62    442.82 o 
   2   0   8     6224.30     6257.96    203.27 o 
   3   0   8      362.30      364.22     34.53 o 
   4   0   8      146.06      124.62     31.96 o 
   5   0   8        0.29      -10.37     32.44 o 
  -5   1   8        3.43       12.14     12.85 o 
  -4   1   8       28.09       18.88      9.73 o 
  -3   1   8     1184.22     1158.53     23.77 o 
  -2   1   8      714.50      771.52     21.13 o 
  -1   1   8       15.07        3.80      3.81 o 
   0   1   8     2509.50     2732.96     42.90 o 
   1   1   8        6.15        7.55      5.30 o 
   2   1   8      300.31      316.65     17.71 o 
   3   1   8      106.18      112.45     16.97 o 
   4   1   8      222.38      191.40     25.31 o 
  -5   2   8        0.26       -5.19     13.59 o 
  -4   2   8       52.47       34.75     10.29 o 
  -3   2   8        2.91       13.98      7.21 o 
  -2   2   8       86.88       76.12     10.13 o 
  -1   2   8     6560.69     6615.61     99.33 o 
   0   2   8     8122.16     8542.11    128.05 o 
   1   2   8    18343.07    19453.88    340.02 o 
   2   2   8     2430.76     2029.97    220.58 o 
   3   2   8      221.88      211.30     35.92 o 
   4   2   8        2.49       -2.86     17.91 o 
  -5   3   8       35.67       41.87     15.27 o 
  -4   3   8      173.94      223.42     16.60 o 
  -3   3   8      191.93      235.47     11.87 o 
  -2   3   8     1239.60     1168.00     20.97 o 
  -1   3   8      328.64      327.62     12.69 o 
   0   3   8      119.00      117.35      5.79 o 
   1   3   8     8885.01     9697.47    151.81 o 
   2   3   8      966.59      966.24     31.67 o 
   3   3   8      712.22      697.15     31.33 o 
   4   3   8      306.25      278.89     27.54 o 
  -4   4   8       28.20       30.47     11.79 o 
  -3   4   8       18.15       20.56      6.41 o 
  -2   4   8      134.61      146.40      9.95 o 
  -1   4   8      765.85      774.07     15.14 o 
   0   4   8      520.19      570.35     14.96 o 
   1   4   8     1333.87     1278.02     27.60 o 
   2   4   8     1446.98     1552.14     29.30 o 
   3   4   8        1.32       -1.33      7.45 o 
   4   4   8       65.53       69.27     26.81 o 
  -4   5   8      180.20      176.65     14.39 o 
  -3   5   8      487.60      445.02     16.88 o 
  -2   5   8       36.46       23.17     17.79 o 
  -1   5   8      112.36      118.82      6.63 o 
   0   5   8      164.60      181.73      6.92 o 
   1   5   8       61.94       78.27      5.65 o 
   2   5   8      961.70      967.79     21.44 o 
   3   5   8      671.38      684.16     29.40 o 
   4   5   8      334.94      355.32     23.47 o 
  -4   6   8       42.60       45.35     12.44 o 
  -3   6   8      599.51      607.96     19.86 o 
  -1   6   8      297.94      283.54     40.65 o 
   0   6   8      663.45      653.66     11.40 o 
   1   6   8     2349.61     2382.52     33.36 o 
   2   6   8      897.28      923.05     16.80 o 
   3   6   8       75.39       78.76     10.47 o 
   4   6   8        0.80       -7.20     16.68 o 
  -4   7   8       15.69        5.33     12.72 o 
  -3   7   8        1.26        5.35      9.60 o 
  -2   7   8       27.35       53.61     11.64 o 
  -1   7   8      120.56      114.98     15.84 o 
   0   7   8       17.04       15.66      4.29 o 
   1   7   8       83.93       87.11      7.61 o 
   2   7   8      124.02      133.41      7.99 o 
   3   7   8        0.62        0.91      9.45 o 
   4   7   8        0.53      -17.83     17.86 o 
  -4   8   8       60.37       50.28     14.46 o 
  -3   8   8      311.17      278.25     24.15 o 
  -2   8   8      563.36      540.63     30.81 o 
  -1   8   8      330.08      327.60     19.27 o 
   0   8   8     2296.96     2304.97     32.98 o 
   1   8   8     1128.69     1152.97     22.21 o 
   2   8   8       47.53       51.89      7.45 o 
   3   8   8      381.55      401.86     39.34 o 
   4   8   8        2.00        4.62     20.03 o 
  -4   9   8        2.14        9.80     14.64 o 
  -3   9   8        4.70      -11.08     11.08 o 
  -2   9   8       95.54       98.06     13.10 o 
  -1   9   8      390.00      373.11     21.52 o 
   0   9   8     3048.06     3095.52     43.02 o 
   1   9   8      356.10      364.76     13.49 o 
   2   9   8      122.17      141.84     15.47 o 
   3   9   8      318.70      297.35     20.06 o 
   4   9   8       81.57       53.95     21.62 o 
  -4  10   8        0.91       -0.00     15.22 o 
  -3  10   8       56.37       50.00     15.09 o 
  -2  10   8      280.08      222.70     17.57 o 
  -1  10   8     1495.75     1486.90     31.91 o 
   0  10   8      340.94      330.39     22.11 o 
   1  10   8      675.49      662.86     17.93 o 
   2  10   8       65.59       79.66     10.65 o 
   3  10   8        0.38       -3.70     14.48 o 
   4  10   8       35.78       77.33     23.22 o 
  -3  11   8      252.88      231.51     45.62 o 
  -2  11   8      456.19      500.18     31.33 o 
  -1  11   8      250.70      247.93     15.27 o 
   0  11   8      264.82      229.37     14.41 o 
   1  11   8      266.87      277.02     20.01 o 
   2  11   8      508.06      526.27     19.53 o 
   3  11   8      227.84      257.27     25.78 o 
  -3  12   8        4.79       16.95     17.53 o 
  -2  12   8       16.40       35.46     12.90 o 
  -1  12   8      100.54       78.04     12.31 o 
   0  12   8       43.00       39.29     12.10 o 
   1  12   8        5.80        3.36     13.66 o 
   2  12   8      122.11      127.76     15.22 o 
   3  12   8        7.51       -6.79     25.00 o 
  -3  13   8       50.13       33.44     18.77 o 
  -2  13   8      453.04      480.53     38.92 o 
  -1  13   8       24.20       45.09     17.02 o 
   0  13   8       28.88       25.82     18.65 o 
   1  13   8      125.67      132.12     30.02 o 
   2  13   8      321.43      327.32     22.99 o 
   3  13   8      164.68      175.96     39.51 o 
  -3  14   8        2.35      -23.01     29.96 o 
  -2  14   8      132.53      130.58     17.25 o 
  -1  14   8      843.86      815.65     33.60 o 
   0  14   8      432.69      440.58     25.79 o 
   1  14   8       83.05       66.53     40.40 o 
   2  14   8       49.18       30.24     39.07 o 
  -2  15   8        5.59       20.84     20.07 o 
  -1  15   8       36.94       53.59     29.68 o 
   0  15   8      151.79      171.57     22.38 o 
   1  15   8        4.59       31.53     34.09 o 
   2  15   8       40.76       83.34     46.62 o 
  -1  16   8       35.21       61.26     21.73 o 
   0  16   8      102.24       68.36     26.93 o 
   1  16   8      171.66      139.17     30.09 o 
   0  17   8       70.72       31.37     28.18 o 
  -5   1   9       10.57       12.85     13.47 o 
  -4   1   9       37.01       74.36     11.23 o 
  -3   1   9      659.66      695.88     18.25 o 
  -2   1   9     3065.79     2852.46     56.36 o 
  -1   1   9     9094.55     9505.96    166.31 o 
   0   1   9     8214.21     8841.53    119.82 o 
   1   1   9       78.01       70.18     12.58 o 
   2   1   9        7.73       11.96      9.12 o 
   3   1   9       36.26        5.74     13.60 o 
   4   1   9      237.23      217.57     26.52 o 
  -5   2   9        0.59       18.64     13.43 o 
  -4   2   9        2.99       10.50     10.03 o 
  -3   2   9     1258.23     1136.37     23.61 o 
  -2   2   9      430.85      379.65     11.90 o 
  -1   2   9       19.25       22.57      3.17 o 
   0   2   9      197.60      200.98      6.55 o 
   1   2   9     5714.59     5925.29    107.04 o 
   2   2   9     3377.39     3450.15    119.13 o 
   3   2   9     1015.40     1011.86     38.38 o 
   4   2   9      522.04      497.56     78.97 o 
  -5   3   9        0.03        9.19     28.04 o 
  -4   3   9      166.95      187.29     15.84 o 
  -3   3   9     1151.58     1129.32     27.08 o 
  -2   3   9     1191.33     1196.05     20.49 o 
  -1   3   9     1798.87     1770.54     24.52 o 
   0   3   9      119.34      115.52      5.69 o 
   1   3   9     3267.45     3605.98     57.75 o 
   2   3   9       18.31       16.58      6.53 o 
   3   3   9       22.92       38.70     15.24 o 
   4   3   9      115.97      121.74     31.61 o 
  -4   4   9      210.89      226.84     16.36 o 
  -3   4   9       76.67       65.30      8.23 o 
  -2   4   9       58.17       51.43     11.83 o 
  -1   4   9       71.10       72.95      5.56 o 
   0   4   9      470.74      505.58     10.78 o 
   1   4   9     2792.29     3006.84     61.66 o 
   2   4   9     1847.48     1876.01     34.22 o 
   3   4   9     1246.87     1234.17     39.40 o 
   4   4   9      494.07      502.98     25.46 o 
  -4   5   9        2.56        6.00     11.30 o 
  -3   5   9       65.57       80.90     11.14 o 
  -2   5   9       57.00        9.65     13.50 o 
  -1   5   9      497.84      487.04     12.22 o 
   0   5   9     2033.93     1969.70     30.32 o 
   1   5   9      901.67      771.08     16.63 o 
   2   5   9      368.82      352.14     11.22 o 
   3   5   9      125.96      122.03     12.90 o 
   4   5   9        0.04       -8.28     13.73 o 
  -4   6   9       33.29       38.52     12.57 o 
  -3   6   9       13.64       20.66      9.66 o 
  -2   6   9        2.69        3.25      2.92 o 
  -1   6   9      176.65      140.62     22.99 o 
   0   6   9       10.10        5.93      4.17 o 
   1   6   9       35.98       31.22      4.77 o 
   2   6   9      404.47      431.02     13.04 o 
   3   6   9      943.58      999.86     25.30 o 
   4   6   9      103.35      118.52     20.77 o 
  -4   7   9       67.61       49.14     14.02 o 
  -3   7   9      458.57      467.64     19.29 o 
  -2   7   9     1901.49     1909.71     50.59 o 
  -1   7   9     1312.52     1172.45     34.55 o 
   0   7   9     1722.26     1748.44     24.10 o 
   1   7   9     1507.25     1554.20     24.28 o 
   2   7   9     2430.10     2486.46     36.41 o 
   3   7   9      490.86      485.45     19.42 o 
   4   7   9        2.37      -17.93     17.93 o 
  -4   8   9       42.41       50.72     14.74 o 
  -3   8   9       17.59       35.34     11.18 o 
  -2   8   9      107.24      118.91     12.78 o 
  -1   8   9     1191.07     1153.69     35.41 o 
   0   8   9      269.84      267.02     10.88 o 
   1   8   9        0.11        3.50      5.69 o 
   2   8   9      606.02      663.28     15.83 o 
   3   8   9       31.60       36.15     12.93 o 
   4   8   9        0.88       22.78     19.81 o 
  -4   9   9       32.01       33.46     15.33 o 
  -3   9   9       28.39       20.31     13.17 o 
  -2   9   9       69.58       71.91     13.06 o 
  -1   9   9      859.77      809.37     46.95 o 
   0   9   9     3559.43     3597.92     49.25 o 
   1   9   9     5769.58     5967.31     78.94 o 
   2   9   9      107.06      121.70     20.76 o 
   3   9   9        7.00       10.17     13.51 o 
   4   9   9        2.28       -3.18     20.32 o 
  -4  10   9        7.94        9.71     22.46 o 
  -3  10   9       12.24       -1.87     18.37 o 
  -2  10   9        1.44      -10.97     12.11 o 
  -1  10   9        1.30        8.11      9.17 o 
   0  10   9      928.36      888.77     20.74 o 
   1  10   9      719.67      735.86     19.07 o 
   2  10   9      453.14      464.57     23.12 o 
   3  10   9       64.41       44.62     15.72 o 
   4  10   9       38.60       41.70     51.96 o 
  -3  11   9       11.40        8.85     19.88 o 
  -2  11   9       28.16       16.33     14.14 o 
  -1  11   9       22.61       21.03     13.93 o 
   0  11   9       17.45       18.79     10.98 o 
   1  11   9      334.74      336.08     16.29 o 
   2  11   9        0.85       11.25     13.46 o 
   3  11   9        6.85       -9.73     19.13 o 
  -3  12   9       25.02       10.61     16.83 o 
  -2  12   9       68.64       62.75     13.62 o 
  -1  12   9       44.94       24.42     11.52 o 
   0  12   9      785.15      706.26     26.37 o 
   1  12   9      538.45      573.70     33.25 o 
   2  12   9      514.32      609.28     30.03 o 
   3  12   9      113.19      145.42     20.94 o 
  -3  13   9       33.51       36.45     18.91 o 
  -2  13   9       30.31       36.42     14.45 o 
  -1  13   9      157.71      105.34     21.74 o 
   0  13   9      313.89      329.47     22.27 o 
   1  13   9      362.24      344.89     32.83 o 
   2  13   9        0.33       10.70     16.07 o 
   3  13   9       22.19       -5.91     18.96 o 
  -2  14   9        0.91      -11.04     15.00 o 
  -1  14   9      108.03       85.09     21.83 o 
   0  14   9      319.05      322.64     23.82 o 
   1  14   9       50.99       72.98     24.39 o 
   2  14   9        6.80      -15.31     36.97 o 
  -2  15   9       83.05       70.70     20.92 o 
  -1  15   9      120.45       92.05     21.18 o 
   0  15   9       43.91       40.57     19.21 o 
   1  15   9       32.07      100.26     63.37 o 
   2  15   9        2.98       34.04     42.16 o 
  -1  16   9      113.10      106.66     23.19 o 
   0  16   9       40.44        3.89     21.08 o 
   1  16   9        4.53       23.70     27.36 o 
   0  17   9       14.58       -2.04     28.96 o 
  -5   0  10       30.11       31.48     17.98 o 
  -4   0  10      110.00      131.71     17.20 o 
  -3   0  10     3445.46     3341.27     82.92 o 
  -2   0  10       52.05       41.54     14.09 o 
  -1   0  10      521.53      554.81     26.65 o 
   0   0  10     8156.53     8657.74    151.55 o 
   2   0  10     1695.94     1778.30     70.03 o 
   3   0  10       49.40       46.49     22.24 o 
   4   0  10      869.79      865.14     61.45 o 
  -5   1  10        8.84       -2.97     13.35 o 
  -4   1  10       28.35       22.45     10.35 o 
  -3   1  10        2.30       -3.44      9.85 o 
  -2   1  10      238.63      260.78     21.47 o 
  -1   1  10      283.85      251.68      9.19 o 
   0   1  10      106.51      144.30      5.38 o 
   1   1  10      685.49      731.28     23.11 o 
   2   1  10     1379.36     1261.24     51.60 o 
   3   1  10      732.43      797.92     34.73 o 
   4   1  10        1.42        6.91     20.05 o 
  -5   2  10        5.50       10.35     13.62 o 
  -4   2  10      133.29      121.91     14.29 o 
  -3   2  10       68.63       90.94     11.00 o 
  -2   2  10      360.36      366.13     14.65 o 
  -1   2  10      261.12      244.59      7.59 o 
   0   2  10     7205.30     7885.88    119.02 o 
   1   2  10      662.52      672.83     22.08 o 
   2   2  10      248.49      325.11     27.68 o 
   3   2  10        2.93      -10.28     13.80 o 
   4   2  10        1.78       -8.51     29.18 o 
  -4   3  10       94.26       87.48     13.97 o 
  -3   3  10       32.04       55.26      7.72 o 
  -2   3  10        8.64        5.51      3.44 o 
  -1   3  10      407.49      360.21      9.35 o 
   0   3  10     2135.54     2031.48     35.74 o 
   1   3  10     4820.93     4638.10     85.73 o 
   2   3  10     5226.97     5166.28    116.39 o 
   3   3  10     1723.43     1753.74     54.96 o 
   4   3  10       16.55       28.12     20.75 o 
  -4   4  10       53.23       77.07     10.88 o 
  -3   4  10      366.29      367.61     14.07 o 
  -2   4  10        0.31       -0.15      1.57 o 
  -1   4  10       32.11       29.58      4.96 o 
   0   4  10      969.01     1115.99     18.96 o 
   1   4  10      337.51      355.25     12.89 o 
   2   4  10        5.17        4.48      6.04 o 
   3   4  10      440.08      447.95     20.61 o 
   4   4  10      157.95      154.14     17.84 o 
  -4   5  10       14.72       22.90     12.12 o 
  -3   5  10      266.77      278.26     23.51 o 
  -2   5  10       91.14       86.33     19.13 o 
  -1   5  10     4471.24     4313.14     68.28 o 
   0   5  10    10091.72    10293.86    140.22 o 
   1   5  10     1935.00     1902.80     27.32 o 
   2   5  10     1404.60     1474.17     25.94 o 
   3   5  10      444.37      482.92     21.93 o 
   4   5  10      554.21      630.49     52.87 o 
  -4   6  10       25.38       33.84     15.98 o 
  -3   6  10      595.42      586.34     21.73 o 
  -2   6  10     2124.25     2060.90     59.43 o 
  -1   6  10     3999.05     3935.06     63.24 o 
   0   6  10      486.44      524.82     11.42 o 
   1   6  10       45.37       41.00      5.09 o 
   2   6  10       32.94       37.48      7.02 o 
   3   6  10      158.06      186.21     29.47 o 
   4   6  10       42.23       39.16     19.44 o 
  -4   7  10        0.72       -1.96     12.69 o 
  -3   7  10        7.24       13.25     11.36 o 
  -2   7  10        4.67        1.61      9.57 o 
  -1   7  10      427.72      386.12     19.64 o 
   0   7  10      906.04      873.31     25.11 o 
   1   7  10     2691.34     2840.36     39.90 o 
   2   7  10       48.42       51.29      8.02 o 
   3   7  10        1.90        4.24     11.98 o 
   4   7  10        0.97       -4.98     18.73 o 
  -4   8  10       89.87      116.06     18.09 o 
  -3   8  10      225.65      220.11     29.18 o 
  -2   8  10     2855.29     2721.83     56.90 o 
  -1   8  10     2303.73     2228.12     65.60 o 
   0   8  10      643.98      676.15     15.89 o 
   1   8  10      195.37      195.16      9.43 o 
   2   8  10      409.72      414.04     15.24 o 
   3   8  10       53.32       46.51     13.47 o 
   4   8  10       18.56       13.60     20.34 o 
  -4   9  10        0.19        0.87     16.14 o 
  -3   9  10       20.90       29.80     14.55 o 
  -2   9  10        7.83       -0.85     11.23 o 
  -1   9  10      321.71      253.09     33.92 o 
   0   9  10      472.50      464.53     20.31 o 
   1   9  10      670.19      689.01     17.72 o 
   2   9  10       21.69       24.45     10.01 o 
   3   9  10       59.57       69.22     15.24 o 
   4   9  10      123.64      167.83     36.95 o 
  -4  10  10       24.05       -3.03     22.92 o 
  -3  10  10      160.03      111.12     16.81 o 
  -2  10  10       51.82       31.88     13.37 o 
  -1  10  10      556.95      535.02     19.00 o 
   0  10  10       88.71       69.45      9.14 o 
   1  10  10      785.79      834.52     20.49 o 
   2  10  10        5.15       15.90     12.43 o 
   3  10  10      246.91      235.14     19.77 o 
  -3  11  10       29.56       41.19     16.21 o 
  -2  11  10       59.46       45.76     14.66 o 
  -1  11  10        2.31        3.58     10.10 o 
   0  11  10       93.44       90.01     12.55 o 
   1  11  10      472.83      427.15     16.24 o 
   2  11  10      845.15      924.27     31.96 o 
   3  11  10      289.62      331.98     23.29 o 
  -3  12  10       36.16       46.15     18.39 o 
  -2  12  10        4.32       -9.87     12.80 o 
  -1  12  10        8.64       -0.13     10.91 o 
   0  12  10       28.28        8.81     12.27 o 
   1  12  10       32.36       61.11     22.68 o 
   2  12  10       13.30        4.30     14.96 o 
   3  12  10       16.75       11.29     17.90 o 
  -3  13  10       19.22       12.51     21.82 o 
  -2  13  10        1.92        1.92     13.97 o 
  -1  13  10       65.93       82.80     17.07 o 
   0  13  10       92.85       54.70     26.29 o 
   1  13  10      136.72      167.04     25.01 o 
   2  13  10       81.46      111.31     26.64 o 
   3  13  10      153.19      131.75     24.15 o 
  -2  14  10        1.78        0.63     15.30 o 
  -1  14  10       74.74       69.90     18.56 o 
   0  14  10      260.04      275.55     25.10 o 
   1  14  10      263.42      266.47     32.93 o 
   2  14  10       39.51       47.56     40.07 o 
  -2  15  10        4.33       17.41     19.79 o 
  -1  15  10        4.30        9.27     19.57 o 
   0  15  10       16.50        3.82     19.02 o 
   1  15  10       41.57       43.78     25.28 o 
   2  15  10       26.19       75.55     46.40 o 
  -1  16  10       71.76       68.90     23.02 o 
   0  16  10       72.03       85.91     22.53 o 
   1  16  10       16.75       21.80     28.85 o 
  -5   1  11       45.71       54.98     26.63 o 
  -4   1  11      281.05      334.02     19.07 o 
  -3   1  11      855.70      911.09     28.73 o 
  -2   1  11     3138.46     2905.69     55.72 o 
  -1   1  11     1834.43     1760.17     31.19 o 
   0   1  11     1270.10     1346.29     21.17 o 
   1   1  11     1259.02     1300.58     35.83 o 
   2   1  11     1291.49     1339.41     40.68 o 
   3   1  11     1025.14     1095.74     41.23 o 
   4   1  11      253.37      206.03     35.92 o 
  -4   2  11        5.31       11.12     12.04 o 
  -3   2  11     1129.75     1171.74     25.81 o 
  -2   2  11     1441.77     1284.62     24.02 o 
  -1   2  11     2981.02     2969.08     48.91 o 
   0   2  11       75.42       60.48      5.64 o 
   1   2  11     2104.76     2174.32     54.46 o 
   3   2  11     1639.32     1642.40     52.93 o 
   4   2  11      159.62      152.65     25.88 o 
  -4   3  11        3.06       23.43     12.79 o 
  -3   3  11      260.33      223.47     21.22 o 
  -2   3  11      907.74      831.78     43.86 o 
  -1   3  11     4602.03     4640.25     73.63 o 
   0   3  11     1417.57     1485.46     27.18 o 
   1   3  11      987.62     1069.03     24.88 o 
   2   3  11     1094.58      494.86     31.64 o 
   3   3  11      973.99      969.34     38.91 o 
   4   3  11      174.78      177.63     26.07 o 
  -4   4  11       17.45        7.86     10.08 o 
  -3   4  11       47.67       53.41      9.57 o 
  -2   4  11      280.12      133.33     22.65 o 
  -1   4  11     1114.29     1061.20     20.97 o 
   0   4  11    20760.56    22242.25    297.60 o 
   1   4  11     3942.58     3691.65     64.25 o 
   2   4  11     1804.24     1735.53     32.77 o 
   3   4  11      666.36      660.43     64.42 o 
   4   4  11       30.34       34.56     15.24 o 
  -4   5  11       26.00       31.95     10.85 o 
  -3   5  11      143.06      127.13     13.07 o 
  -2   5  11       42.54       53.19      7.53 o 
  -1   5  11      200.87      271.45     10.00 o 
   0   5  11       86.04      107.87      6.47 o 
   1   5  11       63.26       82.92      6.09 o 
   2   5  11      228.26      252.69     11.73 o 
   3   5  11       30.16       15.57     11.64 o 
   4   5  11        0.97       12.80     15.08 o 
  -4   6  11       17.94       24.02     14.34 o 
  -3   6  11       63.31       37.33     11.51 o 
  -2   6  11       90.14       83.91     10.20 o 
  -1   6  11      805.20      800.02     17.89 o 
   0   6  11     1415.39     1285.84     22.55 o 
   1   6  11      995.81     1026.31     17.76 o 
   2   6  11      161.71      178.75     11.40 o 
   3   6  11       33.80       41.63     13.78 o 
   4   6  11      112.86      109.37     21.27 o 
  -4   7  11       26.77       15.22     15.11 o 
  -3   7  11       84.32       72.30     13.50 o 
  -2   7  11      659.14      584.30     21.57 o 
  -1   7  11     1718.52     1628.77     44.20 o 
   0   7  11      257.75      274.43     10.28 o 
   1   7  11      614.36      598.33     13.55 o 
   2   7  11      247.31      251.62     13.50 o 
   3   7  11       87.14       87.85     14.34 o 
   4   7  11       99.09      118.34     22.47 o 
  -4   8  11        0.29       -5.35     15.29 o 
  -3   8  11      185.11      144.29     15.97 o 
  -2   8  11      388.23      407.18     20.14 o 
  -1   8  11        4.03        2.06      6.22 o 
   0   8  11     4209.29     4096.46     60.43 o 
   1   8  11      997.14      994.84     19.16 o 
   2   8  11       30.22       17.91      9.34 o 
   3   8  11       49.64       44.48     16.77 o 
   4   8  11        2.61      -19.60     19.60 o 
  -4   9  11       82.52       95.15     18.78 o 
  -3   9  11      194.38      159.70     17.22 o 
  -2   9  11       30.59       31.24     12.06 o 
  -1   9  11       48.99       50.96     11.46 o 
   0   9  11       54.49       67.31     15.83 o 
   1   9  11        8.12        9.52      7.85 o 
   2   9  11       36.55       23.69     10.27 o 
   3   9  11       14.56       -3.55     16.99 o 
   4   9  11       86.14       61.92     23.17 o 
  -4  10  11       18.73       -8.87     17.83 o 
  -3  10  11        0.29       -4.72     14.76 o 
  -2  10  11       67.07       70.76     14.80 o 
  -1  10  11      609.04      591.64     26.08 o 
   0  10  11      423.84      444.72     18.37 o 
   1  10  11     1250.79     1349.13     27.13 o 
   2  10  11      731.26      824.24     28.99 o 
   3  10  11      149.69      119.02     21.06 o 
  -3  11  11        0.24        2.10     16.47 o 
  -2  11  11       69.81       63.09     16.07 o 
  -1  11  11       96.99       92.24     12.31 o 
   0  11  11        0.42        5.75     11.14 o 
   1  11  11       11.87        4.20      9.78 o 
   2  11  11      123.94      116.51     16.29 o 
   3  11  11        5.47      -11.20     18.73 o 
  -3  12  11        9.90       -9.28     16.93 o 
  -2  12  11      218.96      203.05     36.75 o 
  -1  12  11      444.23      383.60     22.79 o 
   0  12  11       49.28       71.46     13.54 o 
   1  12  11      724.21      762.40     47.43 o 
   2  12  11      725.32      814.34     32.15 o 
   3  12  11      200.67      199.66     22.86 o 
  -3  13  11       58.94       71.18     20.07 o 
  -2  13  11       18.48       19.89     14.54 o 
  -1  13  11        2.22        4.26     25.54 o 
   0  13  11        2.49        7.24     13.69 o 
   1  13  11        1.29        7.71     20.11 o 
   2  13  11       19.82        8.85     21.65 o 
   3  13  11       23.43       20.13     20.11 o 
  -2  14  11        1.05        6.20     15.58 o 
  -1  14  11      161.72      123.86     28.69 o 
   0  14  11      226.94      208.48     21.70 o 
   1  14  11      732.40      774.44     85.28 o 
   2  14  11      183.91      299.85     51.72 o 
  -2  15  11       89.46       66.35     21.34 o 
  -1  15  11        0.86        2.77     19.89 o 
   0  15  11       26.31       30.61     20.29 o 
   1  15  11       75.22      114.26     28.62 o 
   2  15  11       32.86        9.66     42.52 o 
  -1  16  11        8.20       -7.54     21.30 o 
   0  16  11      194.59      169.12     24.11 o 
   1  16  11        9.57       40.95     41.99 o 
  -4   0  12      673.61      709.12     48.84 o 
  -3   0  12       76.04      112.97     22.70 o 
  -2   0  12      160.90       35.05      8.71 o 
  -1   0  12      442.64      481.77     18.72 o 
   0   0  12     5367.92     5496.77     98.19 o 
   2   0  12      234.00      245.79     25.47 o 
   3   0  12     2426.77     2496.44    101.02 o 
   4   0  12      117.76       97.50     33.68 o 
  -4   1  12        1.89       21.19     14.12 o 
  -3   1  12      131.93      109.63     11.60 o 
  -2   1  12      340.87      122.63     15.70 o 
  -1   1  12     1107.48     1054.80     21.27 o 
   0   1  12     1829.01     1844.76     28.06 o 
   1   1  12      404.33      427.61     18.08 o 
   2   1  12      158.15      186.43     23.41 o 
   3   1  12      125.80      136.99     19.27 o 
   4   1  12        9.80       -1.89     20.51 o 
  -4   2  12       36.40       44.21     14.69 o 
  -3   2  12      431.89      410.18     15.70 o 
  -2   2  12       96.16       41.21     23.21 o 
  -1   2  12       10.97       12.28      5.08 o 
   0   2  12     7312.24     7958.45    139.40 o 
   1   2  12      268.18      250.92     23.54 o 
   2   2  12      301.63      319.68     28.34 o 
   3   2  12       92.77       93.67     34.18 o 
   4   2  12      183.34      123.90     25.21 o 
  -4   3  12       32.06        4.97     14.45 o 
  -3   3  12      235.32      226.86     12.47 o 
  -1   3  12     5745.76     5776.87     90.68 o 
   0   3  12     4882.17     4821.77     67.76 o 
   1   3  12     3128.58     2993.29     58.17 o 
   2   3  12     1507.98     1334.97    168.99 o 
   3   3  12      591.81      566.15     53.22 o 
   4   3  12       60.87       78.60     22.87 o 
  -4   4  12        2.40       -7.45     10.68 o 
  -3   4  12      118.39      131.43     10.78 o 
  -1   4  12       32.38       38.13      6.88 o 
   0   4  12      141.28      180.35     12.58 o 
   1   4  12        1.61       -2.85      4.72 o 
   2   4  12        2.93        8.55      6.83 o 
   3   4  12       92.97       83.52     18.33 o 
   4   4  12       91.61       77.30     16.89 o 
  -4   5  12      191.63      174.75     14.71 o 
  -3   5  12      185.14      184.40     12.68 o 
  -2   5  12      218.92      213.40     11.55 o 
  -1   5  12      346.45      336.17     11.41 o 
   0   5  12     4255.75     4403.87     69.67 o 
   1   5  12     7690.35     7889.69    110.89 o 
   2   5  12     2737.71     2705.83     49.82 o 
   3   5  12       64.02       51.48     12.62 o 
   4   5  12        4.49        7.38     15.77 o 
  -4   6  12       77.90       46.76     15.00 o 
  -3   6  12       71.31       80.49     12.82 o 
  -2   6  12      293.67      274.77     21.74 o 
  -1   6  12      837.90      835.14     18.82 o 
   0   6  12      515.43      478.01     12.45 o 
   1   6  12       62.00       72.98      6.09 o 
   2   6  12      897.66      898.15     22.62 o 
   3   6  12      978.19      955.97     30.84 o 
   4   6  12      176.04      213.59     44.54 o 
  -4   7  12        0.03       13.99     14.95 o 
  -3   7  12       20.26       17.34     11.91 o 
  -2   7  12       27.87       40.69     10.94 o 
  -1   7  12      466.16      495.86     19.21 o 
   0   7  12      505.63      517.89     13.71 o 
   1   7  12      550.44      530.53     12.91 o 
   2   7  12      118.16      131.87     11.36 o 
   3   7  12       11.25       12.72     20.08 o 
   4   7  12        0.01       11.47     20.16 o 
  -4   8  12       18.87       22.68     16.09 o 
  -3   8  12      113.37      123.07     16.32 o 
  -2   8  12      694.56      618.15     23.90 o 
  -1   8  12     1636.80     1708.72     44.11 o 
   0   8  12      285.94      321.79     12.10 o 
   1   8  12        4.73       -0.56      8.88 o 
   2   8  12     1448.59     1435.98     31.86 o 
   3   8  12      417.80      454.37     27.65 o 
   4   8  12      332.08      324.19     28.73 o 
  -4   9  12       17.47       28.26     17.41 o 
  -3   9  12       42.93       28.29     14.36 o 
  -2   9  12        1.92       -5.83     11.70 o 
  -1   9  12      765.09      741.74     46.77 o 
   0   9  12      340.56      354.03     13.19 o 
   1   9  12       96.76      102.77      8.36 o 
   2   9  12      307.25      299.47     15.87 o 
   3   9  12        0.86      -13.65     17.77 o 
   4   9  12        5.69        8.81     27.92 o 
  -3  10  12      169.10      167.61     19.02 o 
  -2  10  12       80.40       92.55     15.42 o 
  -1  10  12       99.38       71.71     13.10 o 
   0  10  12      874.16      932.14     25.25 o 
   1  10  12      699.70      708.97     17.50 o 
   2  10  12       89.21       99.09     16.11 o 
   3  10  12      122.74      110.90     21.65 o 
  -3  11  12       49.68       41.08     17.43 o 
  -2  11  12      566.34      528.86     26.62 o 
  -1  11  12      817.37      842.28     25.18 o 
   0  11  12      780.61      783.47     24.47 o 
   1  11  12      146.09      151.90     11.98 o 
   2  11  12       11.92       20.88     14.26 o 
   3  11  12       36.38       41.36     21.14 o 
  -3  12  12        5.15       30.89     18.68 o 
  -2  12  12        5.35       -6.23     15.99 o 
  -1  12  12        3.05       -2.91     11.72 o 
   0  12  12      107.79      121.85     17.59 o 
   1  12  12        4.70       -9.27     18.54 o 
   2  12  12        6.87       17.87     15.52 o 
   3  12  12       58.90       62.21     30.39 o 
  -3  13  12       76.38       53.93     20.61 o 
  -2  13  12      263.24      254.74     18.94 o 
  -1  13  12      367.28      340.29     53.48 o 
   0  13  12       86.41       88.75     15.50 o 
   1  13  12       21.17        5.18     21.00 o 
   2  13  12        7.37       49.23     23.73 o 
  -2  14  12        1.19       -0.16     19.01 o 
  -1  14  12       35.62       31.56     16.09 o 
   0  14  12       55.11       66.08     23.83 o 
   1  14  12      151.74      155.21     27.66 o 
   2  14  12       15.54       16.95     39.84 o 
  -2  15  12        0.13       -3.15     27.76 o 
  -1  15  12        1.82       -0.11     18.80 o 
   0  15  12       20.89       22.99     20.38 o 
   1  15  12        4.03       37.74     38.96 o 
  -1  16  12        8.29        4.70     21.31 o 
   0  16  12        1.58      -12.29     20.52 o 
   1  16  12        3.08       32.65     43.75 o 
  -4   1  13      191.93      111.58     20.33 o 
  -3   1  13       47.70       38.37     11.94 o 
  -2   1  13      292.33       32.01     36.62 o 
  -1   1  13      824.32      864.96     17.07 o 
   0   1  13       78.32       99.44      7.49 o 
   1   1  13     2854.63     2757.31     99.72 o 
   3   1  13     1358.77     1455.49     50.18 o 
   4   1  13      302.76      328.73     32.06 o 
  -4   2  13      112.20      126.43     18.23 o 
  -3   2  13      104.51      107.37     12.43 o 
  -1   2  13     5124.80     5004.01     71.61 o 
   0   2  13     4077.60     3964.06     91.75 o 
   1   2  13     2075.63     2047.33     42.39 o 
   2   2  13       11.41       -3.31      3.79 o 
   3   2  13     1375.50     1445.66     50.09 o 
   4   2  13        0.42       24.16     21.72 o 
  -4   3  13       52.42       26.41     11.63 o 
  -3   3  13        0.73        1.05      7.92 o 
  -2   3  13      175.14      157.12     21.22 o 
  -1   3  13      110.52      120.75      9.06 o 
   0   3  13      903.09      899.59     16.58 o 
   1   3  13      121.57      123.92      7.48 o 
   2   3  13       29.30       28.98     12.62 o 
   3   3  13      563.26      591.53     32.85 o 
   4   3  13      504.82      408.14     63.41 o 
  -4   4  13      108.55      122.80     14.00 o 
  -3   4  13      485.04      525.73     18.73 o 
  -1   4  13     3646.46     3479.42     66.26 o 
   0   4  13      901.03      820.62     16.09 o 
   1   4  13     1319.86     1354.93     23.56 o 
   2   4  13      930.20      911.85     21.52 o 
   3   4  13      151.74      153.50     21.06 o 
   4   4  13       42.09       67.29     17.42 o 
  -4   5  13       37.22       28.66     13.16 o 
  -3   5  13        7.40        2.61      9.26 o 
  -2   5  13       12.45        9.52      4.74 o 
  -1   5  13      165.54      169.03     24.60 o 
   0   5  13     1262.36     1206.97     21.51 o 
   1   5  13      790.76      841.05     17.41 o 
   2   5  13      574.09      579.91     17.80 o 
   3   5  13      227.20      244.27     17.73 o 
   4   5  13        9.04       32.90     16.90 o 
  -4   6  13        3.73        8.08     14.36 o 
  -3   6  13      491.00      512.85     25.67 o 
  -2   6  13      964.59      903.64     26.48 o 
  -1   6  13      949.38      972.51     22.54 o 
   0   6  13      430.33      470.81     12.74 o 
   1   6  13      584.67      655.83     13.86 o 
   2   6  13       84.99       76.34      9.79 o 
   3   6  13      141.25      111.32     17.83 o 
   4   6  13        4.59       20.56     25.55 o 
  -4   7  13       44.96       24.26     15.71 o 
  -3   7  13       29.57       15.82     13.94 o 
  -2   7  13      293.47      257.92     15.82 o 
  -1   7  13      785.28      743.54     23.34 o 
   0   7  13      803.01      721.52     17.31 o 
   1   7  13      438.22      429.55     12.05 o 
   2   7  13     1562.70     1535.37     32.89 o 
   3   7  13      614.58      711.73     28.72 o 
   4   7  13      297.64      274.61     27.92 o 
  -4   8  13        6.31       -7.29     16.03 o 
  -3   8  13       65.58       65.23     14.62 o 
  -2   8  13       42.48       35.23     11.82 o 
  -1   8  13      218.19      220.74     16.21 o 
   0   8  13      543.91      599.52     15.81 o 
   1   8  13      693.84      688.99     18.89 o 
   2   8  13      509.85      522.37     19.68 o 
   3   8  13      207.08      216.09     22.71 o 
   4   8  13        1.21       20.74     25.58 o 
  -4   9  13        6.95       -1.52     17.54 o 
  -3   9  13       88.18       81.43     16.69 o 
  -2   9  13      173.89      172.00     28.66 o 
  -1   9  13      671.44      643.86     24.25 o 
   0   9  13     2127.76     2118.32     36.60 o 
   1   9  13     1598.30     1590.68     26.92 o 
   2   9  13      400.81      427.89     21.39 o 
   3   9  13      162.23      170.00     39.76 o 
  -3  10  13       14.79       24.99     16.24 o 
  -2  10  13      206.83      203.59     18.14 o 
  -1  10  13      519.86      519.42     30.49 o 
   0  10  13     1185.27     1222.50     32.66 o 
   1  10  13      310.93      342.32     19.91 o 
   2  10  13      331.64      370.48     20.89 o 
   3  10  13       80.64       83.71     21.13 o 
  -3  11  13        0.62       -0.50     16.92 o 
  -2  11  13        0.07       -9.00     14.24 o 
  -1  11  13       16.53        9.34     10.69 o 
   0  11  13       85.65      102.07     13.35 o 
   1  11  13      142.38      163.56     12.41 o 
   2  11  13      177.83      233.57     19.21 o 
   3  11  13        0.32       21.99     20.86 o 
  -3  12  13       17.59        3.34     18.04 o 
  -2  12  13       39.76       25.00     16.87 o 
  -1  12  13      163.32      166.42     19.19 o 
   0  12  13     1391.65     1360.37     44.22 o 
   1  12  13      398.10      453.54     34.91 o 
   2  12  13       20.15       36.19     16.20 o 
   3  12  13        3.54       -4.35     21.56 o 
  -3  13  13       11.79      -30.63     30.63 o 
  -2  13  13       75.34       85.90     16.08 o 
  -1  13  13       20.43       46.85     15.38 o 
   0  13  13       30.38       19.65     14.51 o 
   1  13  13      165.27      167.29     39.14 o 
   2  13  13       73.43      102.81     40.27 o 
  -2  14  13        0.91       -5.79     18.77 o 
  -1  14  13       21.95        9.95     15.97 o 
   0  14  13        2.38       12.02     17.95 o 
   1  14  13       17.86       50.80     39.08 o 
   2  14  13       25.20       72.90     41.22 o 
  -1  15  13        4.37       15.18     17.62 o 
   0  15  13        6.41        2.33     20.20 o 
   1  15  13       92.04       47.54     40.17 o 
  -1  16  13       90.97       75.49     29.74 o 
   0  16  13       40.20       63.02     25.69 o 
  -4   0  14        6.64       18.93     18.60 o 
  -3   0  14        0.85      -16.16     16.16 o 
  -2   0  14       13.57       33.22     13.50 o 
  -1   0  14      343.66      382.11     18.08 o 
   0   0  14     2648.46     2600.87     61.30 o 
   1   0  14    12754.84    11267.31    353.22 o 
   2   0  14    10699.49    10529.21    336.56 o 
   3   0  14      437.47      520.36     43.88 o 
   4   0  14       54.09       66.27     34.16 o 
  -4   1  14      240.50      201.33     19.63 o 
  -3   1  14       18.94       22.18     11.69 o 
  -2   1  14      109.86       43.75     29.82 o 
  -1   1  14        9.14       11.86      5.18 o 
   0   1  14     2268.75     2282.44     38.74 o 
   1   1  14      796.31      803.37     20.72 o 
   3   1  14      350.36      351.28     26.94 o 
   4   1  14        5.64      -19.97     19.97 o 
  -4   2  14       25.66       30.61     11.12 o 
  -3   2  14      113.13      103.09     10.23 o 
  -2   2  14        5.88        3.29      2.75 o 
  -1   2  14     3022.67     2918.86     44.30 o 
   0   2  14     3841.78     3772.77     59.89 o 
   1   2  14     5816.80     5797.60    133.42 o 
   3   2  14      239.26      205.98     22.83 o 
   4   2  14      212.48      152.81     26.57 o 
  -4   3  14      137.01      136.25     13.78 o 
  -3   3  14      296.70      276.39     16.45 o 
  -1   3  14     5832.75     5855.90     83.26 o 
   0   3  14     2284.78     2341.02     35.67 o 
   1   3  14      746.03      722.48     19.92 o 
   2   3  14       16.41       26.53     12.38 o 
   3   3  14        1.63      -14.61     14.61 o 
   4   3  14       60.66       24.32     22.57 o 
  -4   4  14      104.37      104.26     14.35 o 
  -3   4  14       24.12       26.19      9.56 o 
  -2   4  14      205.94      228.44     13.38 o 
  -1   4  14     1150.40     1148.63     40.45 o 
   0   4  14      213.95      198.26      8.32 o 
   1   4  14        8.48       20.84      5.44 o 
   2   4  14        0.30       -3.98      9.50 o 
   3   4  14      179.99      182.37     22.85 o 
   4   4  14       52.78       63.07     20.04 o 
  -4   5  14       36.82       19.41     12.80 o 
  -3   5  14      425.34      438.58     18.66 o 
  -2   5  14     1497.98     1504.80     47.02 o 
  -1   5  14      827.19      794.12     21.51 o 
   0   5  14       57.08       63.23      8.22 o 
   1   5  14        7.74       10.90      5.73 o 
   2   5  14      129.50      149.70     15.94 o 
   3   5  14       19.76       26.23     13.11 o 
   4   5  14       87.07       79.14     18.27 o 
  -4   6  14       18.88        2.91     15.15 o 
  -3   6  14       18.07        2.03     11.74 o 
  -2   6  14       30.98       22.35     10.03 o 
  -1   6  14      992.04      986.41     25.35 o 
   0   6  14      305.71      279.26     10.47 o 
   1   6  14      238.18      226.33     16.18 o 
   2   6  14      273.34      318.11     14.78 o 
   3   6  14      659.90      693.32     30.96 o 
   4   6  14      134.11      154.57     23.02 o 
  -4   7  14        1.74       -3.01     15.46 o 
  -3   7  14       80.94       65.17     14.86 o 
  -2   7  14       39.39       45.04     11.73 o 
  -1   7  14       84.08       79.56     14.81 o 
   0   7  14      218.82      232.25     10.46 o 
   1   7  14       13.40       13.01      6.56 o 
   2   7  14      108.49      104.89     11.69 o 
   3   7  14       22.60       29.95     14.45 o 
   4   7  14        4.90       14.99     37.25 o 
  -4   8  14       24.40       18.01     27.94 o 
  -3   8  14       17.18       20.50     14.57 o 
  -2   8  14       74.50       74.63     13.02 o 
  -1   8  14      576.31      537.93     21.99 o 
   0   8  14     1527.88     1500.43     59.70 o 
   1   8  14       40.51       39.79      7.25 o 
   2   8  14      384.16      397.57     25.53 o 
   3   8  14      679.91      652.85     29.33 o 
   4   8  14      211.14      259.00     28.58 o 
  -4   9  14        0.61       -3.42     17.82 o 
  -3   9  14      160.24      159.92     18.70 o 
  -2   9  14      289.33      276.24     20.53 o 
  -1   9  14     1494.77     1494.18     48.88 o 
   0   9  14      308.47      324.47     15.83 o 
   1   9  14       20.04       15.07      7.77 o 
   2   9  14        1.92        8.96     11.16 o 
   3   9  14        3.20      -18.03     18.03 o 
  -3  10  14       21.27       14.48     16.55 o 
  -2  10  14       68.75       69.80     16.57 o 
  -1  10  14      521.74      536.18     24.48 o 
   0  10  14       19.70       17.13     10.85 o 
   1  10  14      654.82      671.57     17.50 o 
   2  10  14      221.46      239.28     21.01 o 
   3  10  14      135.29      138.15     22.81 o 
  -3  11  14       73.20       71.26     18.95 o 
  -2  11  14      341.84      312.55     21.96 o 
  -1  11  14       10.08       13.16     11.64 o 
   0  11  14     1246.52     1285.11     34.96 o 
   1  11  14      271.98      303.60     19.47 o 
   2  11  14       25.03       25.84     15.36 o 
   3  11  14      160.96      175.60     24.80 o 
  -3  12  14        1.14      -14.82     17.99 o 
  -2  12  14       49.73       56.02     17.41 o 
  -1  12  14       30.16        8.94     14.67 o 
   0  12  14        3.14       25.08     13.94 o 
   1  12  14      150.01      131.96     35.09 o 
   2  12  14       78.82      117.01     18.99 o 
   3  12  14        8.40       24.11     22.98 o 
  -2  13  14      145.81      139.10     17.75 o 
  -1  13  14      466.43      428.44     33.07 o 
   0  13  14      415.34      473.88     23.95 o 
   1  13  14      155.77      138.93     38.32 o 
   2  13  14      137.48      184.19     43.21 o 
  -2  14  14        3.76      -18.61     18.61 o 
  -1  14  14        1.47       -6.33     16.00 o 
   0  14  14       85.59       73.40     19.33 o 
   1  14  14      371.75      361.95     47.71 o 
   2  14  14      335.37      306.40     51.04 o 
  -1  15  14       93.65       76.82     18.96 o 
   0  15  14        1.45       -5.96     20.13 o 
   1  15  14       57.81      109.12     42.41 o 
   0  16  14      126.56      115.19     24.50 o 
  -4   1  15       45.51       44.78     14.58 o 
  -3   1  15      424.65      397.50     21.53 o 
  -2   1  15     1197.33     1235.82     31.86 o 
  -1   1  15     2031.01     1914.70     31.39 o 
   0   1  15     1600.65     1639.98     36.89 o 
   1   1  15      449.63      404.53     46.63 o 
   2   1  15     3361.63     3063.73    111.77 o 
   3   1  15      973.11      939.15     40.77 o 
   4   1  15      121.23      103.04     26.33 o 
  -4   2  15       53.56       46.31     16.62 o 
  -3   2  15      285.66      372.53     21.20 o 
  -2   2  15       24.28       23.70      7.79 o 
  -1   2  15      283.28      286.51     10.74 o 
   0   2  15     1042.26     1106.41     19.59 o 
   1   2  15      299.38      313.63     16.52 o 
   2   2  15       26.65       37.45     13.10 o 
   3   2  15      257.43      271.71     25.15 o 
   4   2  15      375.56      341.43     45.28 o 
  -4   3  15        1.84        3.99     11.96 o 
  -3   3  15       16.22       13.26      9.16 o 
  -2   3  15        7.73        0.83      7.55 o 
  -1   3  15     2939.07     3141.78     47.82 o 
   0   3  15      235.04      213.25      8.40 o 
   1   3  15        5.07        4.01      4.26 o 
   2   3  15      514.28      492.41     26.07 o 
   3   3  15      102.73      107.87     20.28 o 
   4   3  15       16.40       -3.78     22.67 o 
  -4   4  15      134.38      128.30     17.69 o 
  -3   4  15      332.89      318.66     15.66 o 
  -2   4  15     2292.49     2329.32     43.07 o 
  -1   4  15      633.06      596.41     19.96 o 
   0   4  15      423.22      425.21     11.86 o 
   1   4  15        0.31        4.66      5.48 o 
   2   4  15     1236.13     1223.47     32.43 o 
   3   4  15      363.66      411.17     30.04 o 
   4   4  15      183.41      240.36     33.29 o 
  -4   5  15        8.57       14.76     13.07 o 
  -3   5  15        0.21        7.42      9.51 o 
  -2   5  15       18.07       22.73     21.34 o 
  -1   5  15     1514.56     1548.96     34.58 o 
   0   5  15      747.94      688.67     15.55 o 
   1   5  15     2928.25     2895.62     45.00 o 
   2   5  15     1448.66     1411.61     36.00 o 
   3   5  15      120.02      147.62     16.66 o 
   4   5  15       54.98       37.57     18.13 o 
  -4   6  15        1.70       10.94     15.29 o 
  -3   6  15      177.72      153.32     15.79 o 
  -2   6  15      641.14      631.43     23.31 o 
  -1   6  15     1050.50     1110.62     24.90 o 
   0   6  15      310.95      329.34     14.60 o 
   1   6  15      300.17      313.31     12.21 o 
   2   6  15      264.94      327.70     18.16 o 
   3   6  15      290.90      285.66     20.30 o 
   4   6  15      101.26      101.36     19.56 o 
  -4   7  15       38.19       23.82     16.41 o 
  -3   7  15       73.49       55.34     17.32 o 
  -2   7  15       53.18       37.10     11.60 o 
  -1   7  15     2522.03     2329.95     51.48 o 
   0   7  15     3987.28     3951.29     59.06 o 
   1   7  15     4489.39     4576.19     61.98 o 
   2   7  15      562.59      638.73     21.26 o 
   3   7  15      275.78      296.72     21.23 o 
   4   7  15       35.28       71.10     67.26 o 
  -4   8  15        0.27       -8.72     17.22 o 
  -3   8  15       50.38       53.13     16.01 o 
  -2   8  15      281.10      274.46     24.79 o 
  -1   8  15       46.84       48.56     13.38 o 
   0   8  15      192.41      192.48     10.73 o 
   1   8  15       71.08       81.18      9.14 o 
   2   8  15        0.77        3.78     10.54 o 
   3   8  15       35.21       68.10     16.67 o 
  -3   9  15       18.94       16.55     15.95 o 
  -2   9  15      138.80      148.56     30.82 o 
  -1   9  15       14.61       40.62     14.50 o 
   0   9  15     1167.08     1178.61     29.24 o 
   1   9  15     1786.39     1923.03     34.71 o 
   2   9  15      975.01      917.30     36.92 o 
   3   9  15      182.07      169.29     23.38 o 
  -3  10  15       55.20       64.28     18.26 o 
  -2  10  15      124.46      110.52     16.58 o 
  -1  10  15       98.28      116.04     17.78 o 
   0  10  15        1.79        1.47     10.97 o 
   1  10  15       65.12       78.69     12.00 o 
   2  10  15       17.01        1.90     12.11 o 
   3  10  15       29.87       21.25     43.98 o 
  -3  11  15       20.31        5.54     17.40 o 
  -2  11  15       42.92       48.06     16.55 o 
  -1  11  15        2.69        1.23     13.23 o 
   0  11  15       32.34       36.56     12.92 o 
   1  11  15      168.22      168.10     17.46 o 
   2  11  15      108.47      131.94     18.13 o 
   3  11  15       34.16       57.11     22.53 o 
  -3  12  15       19.04       28.29     19.76 o 
  -2  12  15        1.76        3.48     19.45 o 
  -1  12  15        9.00        6.19     13.97 o 
   0  12  15       85.99       86.93     15.01 o 
   1  12  15       42.85       60.67     41.06 o 
   2  12  15        6.61       13.16     29.66 o 
  -2  13  15        8.77        6.50     15.76 o 
  -1  13  15        4.82       20.33     15.36 o 
   0  13  15       30.93       23.59     15.63 o 
   1  13  15        1.68       23.42     35.61 o 
   2  13  15      146.62      216.56     45.36 o 
  -2  14  15       11.30       28.52     19.93 o 
  -1  14  15        1.89        6.08     16.45 o 
   0  14  15       11.31       50.70     19.42 o 
   1  14  15       87.65       94.64     40.21 o 
   2  14  15        9.62       98.28     44.17 o 
  -1  15  15        2.43       -4.80     17.92 o 
   0  15  15      210.03      209.32     24.61 o 
   1  15  15      101.04       26.53     39.10 o 
  -4   0  16       11.63       -6.52     19.33 o 
  -3   0  16       21.63       41.71     16.75 o 
  -2   0  16     1002.50     1010.57     49.20 o 
  -1   0  16     3325.63     3338.64     55.33 o 
   0   0  16     5579.25     5444.81     98.84 o 
   1   0  16     5373.66     2764.07     97.92 o 
   2   0  16      483.51      392.87     33.13 o 
   3   0  16      779.96      718.24     51.83 o 
   4   0  16       85.15       29.56     34.12 o 
  -4   1  16        1.65        6.90     13.29 o 
  -3   1  16       68.12      106.64     14.92 o 
  -2   1  16      129.90      142.60     11.50 o 
  -1   1  16       37.66       35.69      6.37 o 
   0   1  16      363.65      383.09      9.41 o 
   1   1  16      176.30      235.08     20.08 o 
   2   1  16     1375.49     1418.40     45.20 o 
   3   1  16        4.15        8.62     17.57 o 
   4   1  16       57.57       78.50     26.12 o 
  -4   2  16        8.50       -0.19     15.29 o 
  -3   2  16      122.12      124.59     15.23 o 
  -2   2  16      148.75      178.32     12.04 o 
  -1   2  16       98.70      102.93      7.83 o 
   0   2  16     3500.87     3612.83     52.72 o 
   1   2  16     3313.65     3307.63     79.81 o 
   2   2  16     2315.55     2169.36     61.25 o 
   3   2  16      416.57      377.97     28.73 o 
   4   2  16        3.41       -1.77     22.78 o 
  -4   3  16      113.41       98.67     18.42 o 
  -3   3  16      205.40      215.26     21.93 o 
  -2   3  16      246.98      260.68     13.55 o 
  -1   3  16      337.56      349.18     14.13 o 
   0   3  16      153.04      130.04     11.58 o 
   1   3  16      523.58      527.56     17.79 o 
   2   3  16     1667.74     1560.88     48.90 o 
   3   3  16      746.00      736.22     37.20 o 
   4   3  16      194.97      211.39     30.22 o 
  -4   4  16        0.43       -5.51     12.29 o 
  -3   4  16       40.63       37.04     10.66 o 
  -2   4  16      492.43      496.81     18.54 o 
  -1   4  16      119.87      125.46     12.45 o 
   0   4  16      381.30      404.41     11.85 o 
   1   4  16      431.37      419.93     12.57 o 
   2   4  16      284.88      291.86     17.83 o 
   3   4  16       66.34       80.32     15.13 o 
   4   4  16       17.47       35.60     21.68 o 
  -4   5  16       30.74       50.45     17.17 o 
  -3   5  16       51.89       59.52     16.95 o 
  -2   5  16      328.43      334.26     23.00 o 
  -1   5  16      261.64      269.87     14.06 o 
   0   5  16       16.48       16.10      6.00 o 
   1   5  16      619.89      620.42     19.69 o 
   2   5  16      670.91      718.36     25.30 o 
   3   5  16      611.53      625.65     27.79 o 
   4   5  16      199.39      203.34     22.51 o 
  -4   6  16       56.25       56.36     18.34 o 
  -3   6  16      169.89      181.00     17.22 o 
  -2   6  16      117.48       98.97     26.35 o 
  -1   6  16      595.43      558.42     17.65 o 
   0   6  16     1330.29     1374.28     25.29 o 
   1   6  16     1688.59     1688.45     30.14 o 
   2   6  16      291.38      275.00     17.43 o 
   3   6  16        7.16       10.83     14.81 o 
   4   6  16        6.66       -4.29     18.05 o 
  -4   7  16       19.11       -3.21     16.25 o 
  -3   7  16      177.68      194.77     17.93 o 
  -2   7  16       14.66        6.58     11.59 o 
  -1   7  16       29.82       24.18     16.09 o 
   0   7  16      319.71      299.27     14.02 o 
   1   7  16      220.07      228.53     11.36 o 
   2   7  16        1.92       -8.02     11.54 o 
   3   7  16       22.54       16.79     15.66 o 
  -4   8  16        0.67       15.20     20.40 o 
  -3   8  16       75.44       72.65     16.17 o 
  -2   8  16     1192.14     1165.50     34.33 o 
  -1   8  16     1549.32     1460.99     38.40 o 
   0   8  16     1244.72     1270.97     25.38 o 
   1   8  16      615.20      695.83     20.86 o 
   2   8  16      372.03      398.22     21.23 o 
   3   8  16       10.57       19.42     16.42 o 
  -3   9  16       22.70        4.65     16.03 o 
  -2   9  16      159.16      160.00     16.94 o 
  -1   9  16      104.77      131.28     26.71 o 
   0   9  16      707.19      778.16     28.38 o 
   1   9  16       18.62       17.91      8.93 o 
   2   9  16       31.27       46.21     12.66 o 
   3   9  16      337.20      353.39     28.40 o 
  -3  10  16       56.51       40.22     23.92 o 
  -2  10  16      182.19      157.52     18.10 o 
  -1  10  16      987.00      954.03     33.27 o 
   0  10  16        6.85       -0.74     11.31 o 
   1  10  16       25.10       18.59     11.31 o 
   2  10  16       12.69       22.50     13.08 o 
   3  10  16        0.30       -9.28     20.24 o 
  -3  11  16       71.79       93.38     20.12 o 
  -2  11  16       43.25       25.07     26.21 o 
  -1  11  16      341.04      307.29     23.30 o 
   0  11  16       21.03        5.93     12.95 o 
   1  11  16       17.49       19.96     14.55 o 
   2  11  16      152.15      131.82     18.17 o 
   3  11  16       32.62       14.02     24.29 o 
  -3  12  16        2.37        7.10     19.50 o 
  -2  12  16        9.21        7.94     17.25 o 
  -1  12  16      154.54      122.61     16.98 o 
   0  12  16      173.92      168.88     17.02 o 
   1  12  16       93.38       92.13     27.17 o 
   2  12  16        0.66       20.99     22.59 o 
  -2  13  16        1.44        7.12     16.12 o 
  -1  13  16        3.42       16.08     16.18 o 
   0  13  16        0.19       -8.15     15.39 o 
   1  13  16        9.44      -11.02     34.18 o 
   2  13  16        8.37       12.60     38.28 o 
  -2  14  16       78.94       69.87     21.91 o 
  -1  14  16      188.28      170.67     19.99 o 
   0  14  16       46.31       74.36     20.24 o 
   1  14  16        7.74        8.98     37.37 o 
  -1  15  16       61.23       60.90     24.73 o 
   0  15  16      143.99      165.39     23.95 o 
   1  15  16        9.33      -21.51     39.08 o 
  -4   1  17       16.69        8.87     14.55 o 
  -3   1  17      265.93      314.95     21.22 o 
  -2   1  17     2577.14     2559.30     47.36 o 
  -1   1  17     4203.50     4095.09     60.74 o 
   0   1  17     4454.35     4472.83     58.42 o 
   1   1  17      857.55      846.35     27.32 o 
   2   1  17      857.63      854.94     34.06 o 
   3   1  17       19.72       21.11     17.84 o 
   4   1  17       12.51       -5.43     22.63 o 
  -4   2  17       11.80       -9.84     15.74 o 
  -3   2  17      200.93      201.36     18.04 o 
  -2   2  17      201.15      210.49     13.49 o 
  -1   2  17        1.57        4.36      6.35 o 
   0   2  17     2067.12     2017.13     33.67 o 
   1   2  17     2576.99     2518.76     75.87 o 
   2   2  17       37.87       29.90     14.28 o 
   3   2  17      157.67      173.52     23.40 o 
   4   2  17      206.93      202.28     30.03 o 
  -4   3  17       17.66       10.76     16.09 o 
  -3   3  17      142.28      185.91     17.94 o 
  -2   3  17      577.95      558.11     18.84 o 
  -1   3  17       74.84       88.31     15.12 o 
   0   3  17        3.10        3.48      3.33 o 
   1   3  17      832.29      846.50     19.97 o 
   2   3  17      392.61      388.12     49.71 o 
   3   3  17      215.14      231.76     35.11 o 
   4   3  17       47.13       66.94     25.16 o 
  -4   4  17       28.78       28.65     17.57 o 
  -3   4  17       23.36       19.76     13.38 o 
  -2   4  17       13.05       11.29      9.41 o 
  -1   4  17       94.74      109.37     11.04 o 
   0   4  17      164.20      185.52     14.13 o 
   1   4  17      596.51      602.40     15.22 o 
   2   4  17     2205.20     2082.93     47.69 o 
   3   4  17     1283.63     1292.79     38.50 o 
   4   4  17      330.34      374.86     68.04 o 
  -4   5  17        5.07       10.85     15.94 o 
  -3   5  17        1.38        3.69     13.17 o 
  -2   5  17      199.87      179.13     20.06 o 
  -1   5  17      131.95      139.51     11.79 o 
   0   5  17      145.09      152.91      8.94 o 
   1   5  17      435.69      419.58     13.86 o 
   2   5  17      188.57      232.35     30.19 o 
   3   5  17      111.53      102.40     17.01 o 
   4   5  17        7.97       13.13     18.70 o 
  -4   6  17        2.76        8.98     16.50 o 
  -3   6  17       36.21        8.07     16.21 o 
  -2   6  17      139.73      130.10     30.59 o 
  -1   6  17       19.14       31.94      9.05 o 
   0   6  17        4.60        3.00      9.16 o 
   1   6  17       62.87       55.27      8.16 o 
   2   6  17      607.15      605.17     33.87 o 
   3   6  17      657.88      690.57     30.67 o 
   4   6  17      132.53      120.87     21.18 o 
  -4   7  17       62.01       41.44     18.02 o 
  -3   7  17       64.62       72.86     16.11 o 
  -2   7  17      297.06      323.60     25.57 o 
  -1   7  17       92.90       98.23     16.18 o 
   0   7  17      995.71     1004.06     24.59 o 
   1   7  17     1321.60     1443.36     27.96 o 
   2   7  17     1785.10     1729.98     44.01 o 
   3   7  17       82.15       95.22     24.73 o 
  -3   8  17        1.14      -10.29     14.98 o 
  -2   8  17       15.55       32.36     18.51 o 
  -1   8  17        7.42        1.29     13.47 o 
   0   8  17       16.30       19.06      8.44 o 
   1   8  17       87.60       72.81     12.16 o 
   2   8  17      144.16      152.73     16.71 o 
   3   8  17       47.43       12.01     21.43 o 
  -3   9  17      130.56      118.10     19.22 o 
  -2   9  17       33.16       59.41     15.43 o 
  -1   9  17      679.17      722.77     28.96 o 
   0   9  17      357.60      381.48     17.61 o 
   1   9  17      355.86      397.40     18.14 o 
   2   9  17      195.06      216.31     18.64 o 
   3   9  17       43.64       94.90     26.64 o 
  -3  10  17       27.88       20.36     18.16 o 
  -2  10  17       39.63       52.68     16.38 o 
  -1  10  17      260.48      267.00     21.59 o 
   0  10  17      160.64      157.76     14.45 o 
   1  10  17      337.00      386.18     18.22 o 
   2  10  17      511.13      493.62     47.02 o 
   3  10  17      178.55      185.82     25.63 o 
  -3  11  17        3.38       -1.31     19.71 o 
  -2  11  17       42.53       24.13     25.50 o 
  -1  11  17      145.72      165.07     16.45 o 
   0  11  17      178.10      198.16     18.04 o 
   1  11  17       48.93       65.92     15.85 o 
   2  11  17        0.35      -14.45     28.12 o 
   3  11  17        4.90       22.53     28.84 o 
  -2  12  17       40.03       30.07     18.72 o 
  -1  12  17        5.92        3.40     14.78 o 
   0  12  17      523.84      521.88     41.95 o 
   1  12  17      965.48     1063.77     47.02 o 
   2  12  17      385.53      415.42     45.68 o 
  -2  13  17        9.51        3.62     19.15 o 
  -1  13  17      255.63      199.57     19.74 o 
   0  13  17      226.73      244.91     19.93 o 
   1  13  17       29.94       24.41     37.35 o 
  -1  14  17       15.92       40.46     18.34 o 
   0  14  17       28.83       29.10     19.61 o 
   1  14  17       66.53       44.51     39.69 o 
   0  15  17       31.85       54.03     30.96 o 
  -4   0  18      107.77       87.56     23.52 o 
  -3   0  18      101.26      114.23     20.91 o 
  -2   0  18      256.35      248.33     17.21 o 
  -1   0  18     1944.19     1981.60     43.15 o 
   0   0  18     1367.21     1462.70     31.90 o 
   1   0  18     3341.64     1501.37     61.29 o 
   2   0  18       12.08       -3.02     17.66 o 
   3   0  18       18.55        4.66     25.32 o 
   4   0  18       96.58      114.04     39.84 o 
  -4   1  18        9.25       -5.46     14.35 o 
  -3   1  18       40.75       54.56     14.41 o 
  -2   1  18      267.85      302.66     13.96 o 
  -1   1  18       14.52       15.91      6.60 o 
   0   1  18       49.07       76.64      6.37 o 
   1   1  18     4331.09     4091.70     98.34 o 
   2   1  18      532.52      503.54     26.96 o 
   3   1  18       31.82       15.29     31.34 o 
   4   1  18       25.68        9.51     23.80 o 
  -4   2  18       28.29       23.27     16.65 o 
  -3   2  18      228.09      231.70     19.80 o 
  -2   2  18      755.27      789.13     22.56 o 
  -1   2  18       70.69       73.99      7.96 o 
   0   2  18       28.32       28.88      5.14 o 
   1   2  18       62.19       81.48     11.73 o 
   2   2  18      945.68      912.11     36.15 o 
   3   2  18        9.77        9.22     18.62 o 
   4   2  18        8.05      -19.04     23.48 o 
  -4   3  18        9.50       12.69     17.03 o 
  -3   3  18       79.53       74.70     15.30 o 
  -2   3  18      224.60      274.41     14.74 o 
  -1   3  18      332.06      341.90     20.39 o 
   0   3  18     2383.19     2357.97     40.80 o 
   1   3  18     3200.62     3166.71     51.85 o 
   2   3  18     1659.22     1549.76     50.06 o 
   3   3  18     1194.62     1189.60     48.51 o 
   4   3  18      157.86      143.81     28.85 o 
  -4   4  18        0.20       -4.56     17.35 o 
  -3   4  18        4.11       -2.53     13.24 o 
  -2   4  18      238.84      224.34     13.83 o 
  -1   4  18      461.04      412.19     15.79 o 
   0   4  18     1244.50     1269.02     25.57 o 
   1   4  18      110.52      126.04      8.68 o 
   2   4  18       14.62       13.88     11.73 o 
   3   4  18      173.46      184.92     18.80 o 
   4   4  18       24.30       14.54     18.59 o 
  -4   5  18       62.40       81.92     36.35 o 
  -3   5  18        2.35       -7.32     18.94 o 
  -2   5  18      425.95      443.61     27.50 o 
  -1   5  18      714.77      677.43     28.67 o 
   0   5  18     1261.82     1225.41     23.78 o 
   1   5  18     1516.03     1623.32     29.45 o 
   2   5  18     1062.55     1067.17     36.63 o 
   3   5  18      427.74      489.17     25.61 o 
   4   5  18      173.62       73.68     21.59 o 
  -4   6  18       26.57       21.77     32.91 o 
  -3   6  18      456.79      432.97     39.56 o 
  -2   6  18      825.08      744.10     34.85 o 
  -1   6  18     1062.03     1037.26     29.17 o 
   0   6  18      600.65      626.22     19.05 o 
   1   6  18       17.59       31.29      7.97 o 
   2   6  18      145.82      131.67     15.56 o 
   3   6  18       26.34       31.50     16.40 o 
  -4   7  18       11.08        5.56     22.05 o 
  -3   7  18        5.17       13.36     15.31 o 
  -2   7  18       72.70       92.27     19.36 o 
  -1   7  18       18.52       25.29     14.06 o 
   0   7  18      119.57      153.43     12.15 o 
   1   7  18      366.46      386.57     16.59 o 
   2   7  18      339.17      305.21     19.80 o 
   3   7  18       41.07       52.75     18.56 o 
  -3   8  18      155.17      139.00     19.39 o 
  -2   8  18      693.25      681.09     66.38 o 
  -1   8  18      103.90      129.87     20.40 o 
   0   8  18      675.68      706.84     19.26 o 
   1   8  18       33.07       44.40      9.37 o 
   2   8  18        8.83       -1.12     13.76 o 
   3   8  18       70.71       69.77     18.53 o 
  -3   9  18       38.63       11.90     17.39 o 
  -2   9  18      609.72      566.86     35.42 o 
  -1   9  18      208.56      182.84     25.79 o 
   0   9  18       15.00        7.92     10.92 o 
   1   9  18       48.64       39.83     15.36 o 
   2   9  18        9.73        0.13     17.73 o 
   3   9  18      161.21      173.55     25.60 o 
  -3  10  18        2.29        5.32     18.39 o 
  -2  10  18        9.27       26.73     21.53 o 
  -1  10  18     1090.43     1028.73     35.74 o 
   0  10  18      412.98      428.57     23.89 o 
   1  10  18       63.82       56.44     12.83 o 
   2  10  18      220.72      237.54     28.11 o 
   3  10  18      101.59       85.85     23.68 o 
  -3  11  18       59.73       55.00     25.22 o 
  -2  11  18      134.40      111.39     26.43 o 
  -1  11  18       36.34       76.76     15.91 o 
   0  11  18      277.08      263.21     18.09 o 
   1  11  18      304.42      343.71     29.94 o 
   2  11  18      301.76      270.26     39.27 o 
  -2  12  18       98.97       58.78     25.99 o 
  -1  12  18        2.72        6.35     15.13 o 
   0  12  18        6.65        1.87     15.08 o 
   1  12  18       70.17       93.33     25.94 o 
  -2  13  18        1.30        1.86     20.96 o 
  -1  13  18       69.94       32.82     21.49 o 
   0  13  18      123.36      128.31     18.33 o 
   1  13  18        7.07       47.97     37.57 o 
  -1  14  18      126.72      144.80     20.87 o 
   0  14  18      159.58      161.54     23.35 o 
   1  14  18        3.47       15.66     38.83 o 
  -4   1  19       34.66       33.27     15.71 o 
  -3   1  19      127.57      121.72     17.21 o 
  -2   1  19      335.15      371.98     15.57 o 
  -1   1  19     1623.93     1643.96     29.47 o 
   0   1  19     2132.42     2107.20     33.72 o 
   1   1  19      107.39      129.82     14.32 o 
   2   1  19      209.26      231.78     22.15 o 
   3   1  19      681.33      647.00     37.37 o 
   4   1  19      456.38      388.52     36.14 o 
  -4   2  19       17.60        4.84     17.21 o 
  -3   2  19       60.41       53.20     12.73 o 
  -2   2  19      193.29      199.38     12.91 o 
  -1   2  19      440.22      444.38     14.26 o 
   0   2  19      768.31      751.73     17.99 o 
   1   2  19     4121.80     3984.14     79.41 o 
   2   2  19     1553.46     1448.16     48.44 o 
   3   2  19      328.06      329.00     33.17 o 
   4   2  19       28.34       50.82     26.47 o 
  -4   3  19        6.13       -3.88     17.66 o 
  -3   3  19      152.39      157.93     18.30 o 
  -2   3  19       97.43      110.91     12.21 o 
  -1   3  19      612.37      660.55     19.08 o 
   0   3  19       96.93      112.23      8.42 o 
   1   3  19        1.14       -6.43      6.43 o 
   2   3  19       13.05       16.18     15.34 o 
   3   3  19       83.29       87.76     29.57 o 
   4   3  19       88.84       64.20     27.39 o 
  -4   4  19        0.02      -16.58     16.58 o 
  -3   4  19       21.19        8.54     14.53 o 
  -2   4  19      739.06      728.27     22.26 o 
  -1   4  19     1422.94     1326.21     30.52 o 
   0   4  19     3243.54     3190.43     77.86 o 
   1   4  19     1535.77     1511.57     27.62 o 
   2   4  19      623.28      617.96     25.06 o 
   3   4  19      320.19      318.89     22.22 o 
   4   4  19      104.19      140.44     22.28 o 
  -4   5  19        3.03       21.08     23.74 o 
  -3   5  19       45.98        4.40     28.54 o 
  -2   5  19       45.46       26.11     17.32 o 
  -1   5  19        1.24       -1.47      8.71 o 
   0   5  19        5.88       24.56      8.44 o 
   1   5  19      208.06      168.88     10.30 o 
   2   5  19        9.62        2.32     12.31 o 
   3   5  19        1.79       16.59     15.83 o 
  -4   6  19        6.43        9.40     38.42 o 
  -3   6  19       10.70        9.87     21.00 o 
  -2   6  19      190.81      191.84     22.88 o 
  -1   6  19     1113.58     1087.04     26.67 o 
   0   6  19      568.50      590.87     18.94 o 
   1   6  19       37.63       50.30      9.02 o 
   2   6  19      204.13      187.31     17.15 o 
   3   6  19        3.75       -7.36     15.89 o 
  -3   7  19      293.43      299.05     47.92 o 
  -2   7  19      218.89      250.42     30.59 o 
  -1   7  19       93.93       98.88     15.44 o 
   0   7  19      174.92      162.89     19.16 o 
   1   7  19        9.94       18.66      8.70 o 
   2   7  19      187.22      176.75     17.53 o 
   3   7  19      122.65      113.23     19.19 o 
  -3   8  19       19.64       59.47     24.22 o 
  -2   8  19        3.57       34.28     20.02 o 
  -1   8  19        0.79       24.67     14.42 o 
   0   8  19      264.32      270.96     13.43 o 
   1   8  19       30.87       42.43     11.35 o 
   2   8  19       81.58       66.05     21.85 o 
   3   8  19        0.20       -5.31     17.42 o 
  -3   9  19       37.66       33.90     25.89 o 
  -2   9  19      287.28      319.92     50.18 o 
  -1   9  19        2.48       -0.14     15.14 o 
   0   9  19       47.87       33.50     12.00 o 
   1   9  19        2.62       -3.44     11.18 o 
   2   9  19       58.78       57.77     16.28 o 
   3   9  19       28.24       30.50     22.07 o 
  -3  10  19        0.38       -7.15     19.08 o 
  -2  10  19        1.09       14.47     25.83 o 
  -1  10  19      219.72      233.83     21.88 o 
   0  10  19      380.88      365.10     19.13 o 
   1  10  19      489.93      506.53     21.32 o 
   2  10  19      252.88      269.91     30.49 o 
   3  10  19      138.73      112.63     32.33 o 
  -2  11  19       31.28       32.23     24.38 o 
  -1  11  19      137.38      145.88     17.43 o 
   0  11  19        1.37       -2.03     13.89 o 
   1  11  19       18.53       41.08     30.95 o 
   2  11  19        4.78      -26.01     28.90 o 
  -2  12  19       15.85       15.12     21.92 o 
  -1  12  19        5.90        9.16     15.77 o 
   0  12  19      153.34      158.21     21.69 o 
   1  12  19      508.41      487.97     36.94 o 
  -2  13  19       29.19       40.71     19.49 o 
  -1  13  19        3.93      -16.61     16.61 o 
   0  13  19      160.26      229.54     24.03 o 
   1  13  19        1.47       34.48     38.71 o 
  -1  14  19       63.65       56.09     19.38 o 
   0  14  19      138.69      125.06     23.18 o 
   1  14  19       68.14       50.13     39.90 o 
  -4   0  20      138.22      207.56     29.30 o 
  -3   0  20      384.75      351.17     28.50 o 
  -2   0  20       54.36       58.35     13.61 o 
  -1   0  20      400.96      404.75     30.40 o 
   0   0  20     1452.75     1358.24     31.58 o 
   1   0  20     2534.81     2223.24     86.08 o 
   2   0  20      318.92      333.54     34.88 o 
   3   0  20      391.35      369.26     43.14 o 
   4   0  20      214.30      226.16     45.32 o 
  -4   1  20        8.28       -5.74     15.61 o 
  -3   1  20       59.71       67.69     12.55 o 
  -2   1  20      300.43      348.60     15.74 o 
  -1   1  20      552.53      531.86     14.36 o 
   0   1  20      159.25      205.83      9.42 o 
   1   1  20      595.80      593.36     20.68 o 
   2   1  20      220.61      225.50     21.96 o 
   3   1  20      160.80      142.43     23.69 o 
   4   1  20       57.69       35.37     45.39 o 
  -4   2  20       11.79       17.45     17.05 o 
  -3   2  20       97.43       88.17     14.24 o 
  -2   2  20       29.42       33.07      9.70 o 
  -1   2  20        4.81       -8.57      8.57 o 
   0   2  20      118.71      124.35      7.98 o 
   1   2  20     1128.69     1127.44     29.89 o 
   2   2  20     1269.30     1110.06     41.93 o 
   3   2  20      206.29      190.98     25.86 o 
   4   2  20       99.49       46.12     36.72 o 
  -4   3  20        8.63        5.41     26.89 o 
  -3   3  20      127.73      130.11     18.12 o 
  -2   3  20      263.60      337.23     15.66 o 
  -1   3  20     1180.02     1156.58     34.30 o 
   0   3  20     1781.82     1665.25     60.34 o 
   1   3  20      619.49      592.96     18.27 o 
   2   3  20      910.21      857.00     37.26 o 
   3   3  20      408.32      406.02     34.23 o 
  -4   4  20        1.53        2.79     18.79 o 
  -3   4  20        0.10       -9.55     14.42 o 
  -2   4  20       14.16       17.73      9.88 o 
  -1   4  20        6.78       18.76      9.40 o 
   0   4  20        7.84       29.36      8.32 o 
   1   4  20      128.25      151.93     11.13 o 
   2   4  20      412.19      434.23     22.18 o 
   3   4  20       19.68       35.79     16.25 o 
  -4   5  20        5.17       19.60     23.04 o 
  -3   5  20       19.20       12.26     27.08 o 
  -2   5  20       99.90       79.11     15.66 o 
  -1   5  20      634.09      636.09     23.92 o 
   0   5  20     2485.99     2462.56     53.97 o 
   1   5  20     3497.78     3338.74     53.17 o 
   2   5  20      763.16      785.21     29.05 o 
   3   5  20       16.22       36.51     16.85 o 
  -3   6  20      117.12       79.58     46.79 o 
  -2   6  20      149.60      192.12     22.68 o 
  -1   6  20      447.41      485.33     18.60 o 
   0   6  20      120.82      119.55     11.48 o 
   1   6  20       61.01       72.49     13.30 o 
   2   6  20      360.89      401.46     24.64 o 
   3   6  20      355.98      391.23     25.46 o 
  -3   7  20       46.51       52.18     22.76 o 
  -2   7  20       58.09       72.64     20.97 o 
  -1   7  20       12.65        6.39     18.05 o 
   0   7  20        1.73       18.88     10.11 o 
   1   7  20      125.90      120.66     13.62 o 
   2   7  20       74.27      102.04     28.59 o 
   3   7  20       30.04       41.87     20.36 o 
  -3   8  20       15.96       24.67     24.37 o 
  -2   8  20       64.39       71.06     22.44 o 
  -1   8  20      241.87      254.11     20.06 o 
   0   8  20       38.37       48.70      9.98 o 
   1   8  20       16.89       21.51     11.41 o 
   2   8  20      431.24      422.04     30.77 o 
   3   8  20      304.64      325.17     36.16 o 
  -3   9  20       49.07       28.12     23.58 o 
  -2   9  20       29.53       25.73     22.24 o 
  -1   9  20      256.06      287.35     22.26 o 
   0   9  20      581.93      626.25     23.03 o 
   1   9  20      750.07      681.11     23.68 o 
   2   9  20        3.12       -5.82     18.73 o 
   3   9  20        5.49       24.82     22.36 o 
  -3  10  20        0.50       31.80     26.41 o 
  -2  10  20       42.85       12.26     18.57 o 
  -1  10  20        4.76        1.08     17.40 o 
   0  10  20       19.60        8.40     16.06 o 
   1  10  20        2.11      -21.05     21.05 o 
   2  10  20       17.21      -28.60     28.60 o 
  -2  11  20      468.43      489.90     31.18 o 
  -1  11  20      458.31      412.59     22.50 o 
   0  11  20      317.83      376.22     37.45 o 
   1  11  20       46.71       84.40     25.24 o 
   2  11  20       42.25       74.18     34.46 o 
  -2  12  20        0.80      -19.83     21.56 o 
  -1  12  20       12.62       16.90     16.02 o 
   0  12  20        3.32      -19.04     19.04 o 
   1  12  20       39.69       44.21     25.82 o 
  -1  13  20       64.55       59.16     18.59 o 
   0  13  20       22.44       55.16     21.59 o 
   1  13  20      135.38       88.66     40.54 o 
   0  14  20        7.25        9.45     21.34 o 
  -4   1  21       19.81        8.01     17.25 o 
  -3   1  21       36.99       48.16     14.58 o 
  -2   1  21       34.53       34.35      9.87 o 
  -1   1  21      191.18      197.61     10.32 o 
   0   1  21      456.64      407.52     12.82 o 
   1   1  21       22.99       25.90      9.94 o 
   2   1  21      585.72      597.44     31.43 o 
   3   1  21      563.18      583.34     37.65 o 
  -4   2  21        5.55       31.94     17.43 o 
  -3   2  21       80.03       57.35     14.67 o 
  -2   2  21      709.35      737.23     21.28 o 
  -1   2  21     1514.99     1455.66     27.92 o 
   0   2  21     1241.52     1220.36     23.20 o 
   1   2  21       36.88       25.37     13.04 o 
   2   2  21       54.14       67.49     17.75 o 
   3   2  21        0.20       31.67     32.25 o 
  -4   3  21        1.49        0.89     19.01 o 
  -3   3  21       41.07       46.78     16.76 o 
  -2   3  21       98.77      115.18     11.98 o 
  -1   3  21       69.37       82.17     15.18 o 
   0   3  21      156.76      177.98     11.34 o 
   1   3  21       35.76       37.97      8.79 o 
   2   3  21      114.83      128.95     20.80 o 
   3   3  21      176.32      195.96     27.65 o 
  -4   4  21       19.76       62.16     20.88 o 
  -3   4  21      486.49      483.62     29.85 o 
  -2   4  21      388.21      449.30     19.06 o 
  -1   4  21      749.72      750.39     24.81 o 
   0   4  21     2076.95     2036.48     39.04 o 
   1   4  21      968.12      934.10     24.04 o 
   2   4  21      125.32      142.23     16.27 o 
   3   4  21        0.84       33.69     16.94 o 
  -3   5  21       40.03       50.82     23.12 o 
  -2   5  21        1.07        1.35     14.52 o 
  -1   5  21        3.26        0.31      9.85 o 
   0   5  21      315.54      336.19     15.19 o 
   1   5  21      760.90      761.97     22.12 o 
   2   5  21      314.42      327.81     21.14 o 
   3   5  21      135.01      137.65     31.88 o 
  -3   6  21       17.13       -3.21     21.67 o 
  -2   6  21       71.73       60.85     17.16 o 
  -1   6  21      515.17      532.84     20.40 o 
   0   6  21      461.49      491.78     18.54 o 
   1   6  21      586.24      631.75     21.20 o 
   2   6  21       25.10       22.11     14.62 o 
   3   6  21       24.34       27.18     18.47 o 
  -3   7  21        0.37      -25.22     25.22 o 
  -2   7  21        0.38       -5.53     15.97 o 
  -1   7  21        3.48        0.29     13.68 o 
   0   7  21      368.44      401.62     22.23 o 
   1   7  21     1439.24     1387.22     32.89 o 
   2   7  21     1336.87     1389.38     41.08 o 
   3   7  21      656.86      643.96     38.19 o 
  -3   8  21       87.40      100.46     25.59 o 
  -2   8  21       54.04       81.02     18.48 o 
  -1   8  21       28.95       29.82     22.60 o 
   0   8  21       36.26       25.55     15.07 o 
   1   8  21      105.18      119.98     16.61 o 
   2   8  21      188.18      199.62     19.90 o 
   3   8  21       25.74       31.73     19.42 o 
  -3   9  21        5.37       -2.26     24.02 o 
  -2   9  21        3.08      -11.88     25.18 o 
  -1   9  21       57.55       74.22     18.81 o 
   0   9  21      383.31      393.82     23.52 o 
   1   9  21     1004.04      982.65     28.85 o 
   2   9  21      352.29      403.01     47.88 o 
  -2  10  21        4.33       12.56     20.28 o 
  -1  10  21       25.17       35.57     22.99 o 
   0  10  21      217.28      225.05     21.19 o 
   1  10  21      226.01      275.89     49.23 o 
   2  10  21      188.39      217.04     28.33 o 
  -2  11  21       16.13       26.01     21.60 o 
  -1  11  21      133.98      108.90     17.35 o 
   0  11  21      206.39      226.55     33.84 o 
   1  11  21      185.84      248.54     29.40 o 
   2  11  21        8.59      -14.35     31.37 o 
  -2  12  21      235.44      189.51     25.95 o 
  -1  12  21      263.84      248.91     20.95 o 
   0  12  21       16.23       19.56     41.81 o 
   1  12  21        1.54       21.48     26.04 o 
  -1  13  21        9.65       -2.28     17.85 o 
   0  13  21       74.90       75.57     22.63 o 
   1  13  21       42.53       91.56     41.40 o 
  -4   0  22        0.22      -28.78     29.23 o 
  -3   0  22       95.00       60.49     17.98 o 
  -2   0  22       96.21      103.13     16.02 o 
  -1   0  22       11.47       33.50     10.87 o 
   0   0  22    11989.99    12072.75    214.05 o 
   1   0  22     3766.40     3334.80    121.86 o 
   2   0  22     1961.91     1749.18     78.83 o 
   3   0  22      724.44      589.12     53.59 o 
  -4   1  22        6.04       -3.03     16.63 o 
  -3   1  22        5.11       18.04     12.28 o 
  -2   1  22      136.48      140.91     11.92 o 
  -1   1  22     1138.23     1129.31     21.93 o 
   0   1  22      781.22      805.19     18.22 o 
   1   1  22      173.31      171.77     13.82 o 
   2   1  22        4.55       -4.82     15.24 o 
   3   1  22       64.83       50.85     29.80 o 
  -4   2  22       27.75       24.49     17.57 o 
  -3   2  22       38.77       47.12     14.47 o 
  -2   2  22        8.27        3.25     10.70 o 
  -1   2  22      408.57      465.31     19.14 o 
   0   2  22      166.90      175.85     10.01 o 
   1   2  22     1961.84     1802.48     53.90 o 
   2   2  22     1305.72     1247.40     46.38 o 
   3   2  22      713.46      805.10     43.51 o 
  -4   3  22       46.08       67.07     39.93 o 
  -3   3  22      198.99      199.53     21.00 o 
  -2   3  22      488.07      537.95     20.14 o 
  -1   3  22      796.69      788.62     22.87 o 
   0   3  22      443.24      478.86     16.90 o 
   1   3  22      613.43      596.71     19.46 o 
   2   3  22       80.77       57.74     40.87 o 
   3   3  22       50.20       71.65     24.38 o 
  -3   4  22       10.71       23.97     16.87 o 
  -2   4  22       15.33       40.08     13.19 o 
  -1   4  22        0.01       10.77     13.34 o 
   0   4  22       38.85       49.66     10.32 o 
   1   4  22       26.58       24.82      9.24 o 
   2   4  22       13.19       17.05     13.38 o 
   3   4  22       16.89       10.41     17.52 o 
  -3   5  22      105.23      165.62     27.26 o 
  -2   5  22      289.24      308.15     32.93 o 
  -1   5  22       46.37       50.92     11.08 o 
   0   5  22        6.41        7.19      9.40 o 
   1   5  22        3.25        8.96      9.31 o 
   2   5  22       31.10       42.87     14.66 o 
   3   5  22        9.31       12.02     22.14 o 
  -3   6  22       59.82       10.05     22.94 o 
  -2   6  22      113.73      145.68     19.46 o 
  -1   6  22      291.49      257.22     19.41 o 
   0   6  22      100.52      110.79     21.37 o 
   1   6  22       13.28       25.56     12.30 o 
   2   6  22      199.68      257.12     33.99 o 
   3   6  22      138.92      114.06     20.69 o 
  -3   7  22       29.41       26.86     24.46 o 
  -2   7  22        5.89      -14.46     16.50 o 
  -1   7  22       12.44       -7.40     19.31 o 
   0   7  22        2.78       27.96     14.68 o 
   1   7  22        3.99       -5.70     12.33 o 
   2   7  22        6.02       10.01     16.03 o 
   3   7  22       14.15       19.69     18.99 o 
  -3   8  22       20.66       13.77     24.61 o 
  -2   8  22       68.43       67.76     19.37 o 
  -1   8  22      183.43      178.52     19.51 o 
   0   8  22       10.79       -0.30     15.27 o 
   1   8  22      299.92      305.56     26.33 o 
   2   8  22      384.35      386.78     32.54 o 
   3   8  22      222.63      254.43     24.94 o 
  -3   9  22       33.92       31.79     34.37 o 
  -2   9  22        1.15       -6.68     18.56 o 
  -1   9  22       64.38       40.74     17.86 o 
   0   9  22       58.26       75.67     17.50 o 
   1   9  22      184.90      245.50     27.45 o 
   2   9  22       12.05        6.95     44.02 o 
  -2  10  22       10.59       13.11     20.58 o 
  -1  10  22       26.19       41.52     18.69 o 
   0  10  22      178.66      152.79     23.44 o 
   1  10  22      129.83      186.99     29.11 o 
   2  10  22       46.68       50.27     25.52 o 
  -2  11  22      142.58      108.60     24.49 o 
  -1  11  22      248.08      282.06     21.25 o 
   0  11  22      401.83      414.32     26.77 o 
   1  11  22        6.78       15.99     25.81 o 
   2  11  22        2.53        5.31     34.14 o 
  -1  12  22        8.86       30.06     17.26 o 
   0  12  22      107.65      156.11     23.54 o 
   1  12  22       21.07       50.54     27.48 o 
  -1  13  22      159.29      168.93     36.06 o 
   0  13  22      104.51       84.62     27.21 o 
  -3   1  23       62.00       64.58     13.56 o 
  -2   1  23      438.66      552.76     20.68 o 
  -1   1  23     1020.69     1026.29     21.10 o 
   0   1  23     1148.37     1168.69     23.11 o 
   1   1  23     1364.86     1241.09     42.42 o 
   2   1  23      544.83      494.62     31.83 o 
   3   1  23      109.98      100.79     24.43 o 
  -3   2  23       29.14       31.48     14.47 o 
  -2   2  23      114.09      112.86     13.09 o 
  -1   2  23      256.00      290.35     12.68 o 
   0   2  23      110.84      118.89      9.42 o 
   1   2  23       75.22      106.88     13.26 o 
   2   2  23       66.33       89.59     39.43 o 
   3   2  23      241.75      211.10     29.00 o 
  -3   3  23        6.56       20.52     15.86 o 
  -2   3  23       97.65      101.49     13.71 o 
  -1   3  23      361.31      384.36     17.58 o 
   0   3  23      267.68      271.50     25.11 o 
   1   3  23       28.96       42.86      9.64 o 
   2   3  23      109.97       97.54     23.74 o 
   3   3  23        9.43       15.23     23.06 o 
  -3   4  23       33.95       36.96     15.99 o 
  -2   4  23      318.66      394.42     28.57 o 
  -1   4  23      423.51      431.07     18.48 o 
   0   4  23       40.81       44.74     13.25 o 
   1   4  23        0.47       11.69     11.02 o 
   2   4  23       81.00       57.90     15.46 o 
   3   4  23      472.32      543.18     29.47 o 
  -3   5  23        2.07        8.43     23.39 o 
  -2   5  23        3.77       -4.16     18.81 o 
  -1   5  23      177.82      210.66     14.77 o 
   0   5  23      304.28      301.42     19.26 o 
   1   5  23      265.40      270.05     17.61 o 
   2   5  23      860.83      925.70     33.87 o 
   3   5  23      249.00      242.06     23.64 o 
  -3   6  23       69.11       66.58     25.85 o 
  -2   6  23       55.57       47.65     23.46 o 
  -1   6  23       48.18       60.37     15.29 o 
   0   6  23      358.40      355.99     26.00 o 
   1   6  23       72.22       72.42     16.22 o 
   2   6  23       51.94       44.44     16.42 o 
   3   6  23       33.83       38.21     21.57 o 
  -3   7  23        2.36      -14.96     24.61 o 
  -2   7  23       49.81       41.35     18.14 o 
  -1   7  23      395.55      394.50     23.83 o 
   0   7  23     1076.45     1108.56     34.71 o 
   1   7  23     1035.97     1008.09     32.31 o 
   2   7  23      299.11      305.41     57.72 o 
   3   7  23      218.12      228.10     24.22 o 
  -3   8  23        1.07       25.84     25.22 o 
  -2   8  23       38.20       41.42     19.50 o 
  -1   8  23        4.70       -5.85     18.85 o 
   0   8  23        2.45       14.58     29.58 o 
   1   8  23      156.40      170.53     24.73 o 
   2   8  23        2.88       27.28     23.62 o 
  -2   9  23       46.54       52.88     25.38 o 
  -1   9  23       49.70       53.71     18.47 o 
   0   9  23      257.88      261.51     22.35 o 
   1   9  23      312.47      355.43     49.38 o 
   2   9  23      620.84      632.57     40.51 o 
  -2  10  23       54.62       61.07     22.56 o 
  -1  10  23        3.80       23.36     19.24 o 
   0  10  23        6.99       35.21     18.82 o 
   1  10  23       28.50       49.10     37.29 o 
   2  10  23       26.00       16.56     25.74 o 
  -2  11  23       39.19       38.31     23.86 o 
  -1  11  23        0.62       -8.99     16.62 o 
   0  11  23       21.23       17.05     19.74 o 
   1  11  23       95.25      157.38     42.69 o 
  -1  12  23       21.42        7.34     17.56 o 
   0  12  23       14.32       17.73     21.52 o 
   1  12  23        5.23       88.37     40.55 o 
  -3   0  24      102.69      153.20     21.48 o 
  -2   0  24      383.17      439.87     28.50 o 
  -1   0  24      300.41      345.80     19.14 o 
   0   0  24       81.30       81.26     24.77 o 
   1   0  24     1218.14     1148.84     59.82 o 
   2   0  24     1697.05     1386.15     70.35 o 
   3   0  24      621.48      440.74     50.55 o 
  -3   1  24       20.17       19.22     13.00 o 
  -2   1  24       37.89       48.24     11.09 o 
  -1   1  24       21.84       38.88      8.47 o 
   0   1  24        5.51       36.53     11.99 o 
   1   1  24        8.49       -4.94     10.64 o 
   2   1  24       20.47       41.01     18.68 o 
   3   1  24      126.33       86.49     30.20 o 
  -3   2  24        2.67        8.14     14.35 o 
  -2   2  24       25.72       47.87     11.30 o 
  -1   2  24      357.98      425.91     15.86 o 
   0   2  24      470.55      412.22     20.27 o 
   1   2  24      848.87      815.65     32.54 o 
   2   2  24      632.49      572.17     35.49 o 
   3   2  24        8.34       -8.80     22.53 o 
  -3   3  24       41.36       61.35     17.39 o 
  -2   3  24       54.96       45.39     12.63 o 
  -1   3  24        3.34       17.69     10.99 o 
   0   3  24       23.04       26.01     12.76 o 
   1   3  24      265.15      249.51     16.64 o 
   2   3  24      624.83      620.74     36.44 o 
   3   3  24      404.40      386.57     47.69 o 
  -3   4  24        3.72        1.02     16.99 o 
  -2   4  24       40.66       68.87     17.29 o 
  -1   4  24        4.88       12.17     11.04 o 
   0   4  24      199.27      187.17     16.91 o 
   1   4  24        0.13        7.94     12.04 o 
   2   4  24        3.22        2.18     15.39 o 
   3   4  24        0.66        3.05     18.73 o 
  -3   5  24       41.08       30.88     20.85 o 
  -2   5  24      193.50      192.52     21.29 o 
  -1   5  24       87.99      112.96     13.67 o 
   0   5  24      244.85      210.77     17.96 o 
   1   5  24     1042.26     1013.31     31.86 o 
   2   5  24      634.05      599.71     50.07 o 
   3   5  24      223.12      254.08     24.36 o 
  -3   6  24       10.06       31.47     28.68 o 
  -2   6  24      116.92      151.97     20.87 o 
  -1   6  24      848.72      788.77     50.74 o 
   0   6  24     1365.08     1369.74     46.48 o 
   1   6  24      512.86      529.02     38.44 o 
   2   6  24       29.92       27.55     16.44 o 
   3   6  24      113.04      129.61     22.22 o 
  -3   7  24        3.52        1.48     21.15 o 
  -2   7  24        5.03       -4.99     17.53 o 
  -1   7  24        1.37       24.14     15.99 o 
   0   7  24       36.67       43.31     15.77 o 
   1   7  24      131.10      122.33     28.22 o 
   2   7  24       33.50        9.33     22.53 o 
  -2   8  24      186.17      220.81     24.53 o 
  -1   8  24      624.68      622.86     35.97 o 
   0   8  24     1268.14     1138.65     64.49 o 
   1   8  24      300.10      319.40     42.50 o 
   2   8  24       43.52       41.01     24.73 o 
  -2   9  24       41.88       29.17     21.24 o 
  -1   9  24       60.94       67.94     19.65 o 
   0   9  24        1.93        0.89     17.84 o 
   1   9  24       11.94      -12.23     21.77 o 
   2   9  24       48.07       68.59     26.64 o 
  -2  10  24      140.78      154.84     24.45 o 
  -1  10  24       43.67       70.88     21.12 o 
   0  10  24        8.07       16.35     18.96 o 
   1  10  24        3.22      -19.26     35.36 o 
  -1  11  24        5.18        6.85     21.45 o 
   0  11  24        0.11       15.21     20.30 o 
   1  11  24       23.09       68.23     40.10 o 
  -1  12  24       28.47       16.01     21.85 o 
   0  12  24        3.33      -21.10     21.10 o 
  -3   1  25       97.13      108.42     15.13 o 
  -2   1  25      576.59      653.68     20.65 o 
  -1   1  25     2072.07     2130.91     34.71 o 
   0   1  25     1164.99     1077.10     40.70 o 
   1   1  25      208.99      228.53     16.78 o 
   2   1  25       32.50       38.21     19.24 o 
   3   1  25        6.11        5.55     22.54 o 
  -3   2  25       75.83       98.47     16.87 o 
  -2   2  25       19.88       13.14     11.10 o 
  -1   2  25      370.50      386.13     14.79 o 
   0   2  25      137.47      136.80     35.09 o 
   1   2  25      246.44      289.11     18.35 o 
   2   2  25      165.94      155.52     40.05 o 
   3   2  25      165.77      123.78     27.76 o 
  -3   3  25        3.91        4.32     16.27 o 
  -2   3  25        7.78        5.71     12.04 o 
  -1   3  25       33.65       36.70     11.90 o 
   0   3  25      447.40      427.75     22.09 o 
   1   3  25      151.65      161.86     15.45 o 
   2   3  25       17.29       22.92     15.76 o 
   3   3  25       65.36       69.06     22.93 o 
  -3   4  25        0.32       -1.85     16.94 o 
  -2   4  25        0.97        1.19     16.77 o 
  -1   4  25       30.95       35.05     12.26 o 
   0   4  25      195.48      203.39     17.99 o 
   1   4  25      501.23      510.24     27.51 o 
   2   4  25      863.78      868.66     33.84 o 
   3   4  25      167.12      151.01     26.38 o 
  -3   5  25        6.94      -11.62     20.52 o 
  -2   5  25       13.41       16.08     17.64 o 
  -1   5  25       98.44       99.29     13.71 o 
   0   5  25        2.29        4.49     14.14 o 
   1   5  25       50.35       35.64     19.51 o 
   2   5  25      106.23      155.58     20.08 o 
  -3   6  25        0.67      -19.45     20.30 o 
  -2   6  25       42.45       26.72     18.52 o 
  -1   6  25        1.56       17.83     15.33 o 
   0   6  25       16.75       43.23     15.77 o 
   1   6  25      293.29      306.63     28.56 o 
   2   6  25      293.37      344.41     84.28 o 
  -3   7  25       14.46        5.19     40.01 o 
  -2   7  25       64.16       66.62     20.30 o 
  -1   7  25        7.19       -1.10     15.62 o 
   0   7  25      381.10      410.56     24.32 o 
   1   7  25      562.60      605.51     36.96 o 
   2   7  25       62.17      106.35     39.51 o 
  -2   8  25        5.12       11.30     20.24 o 
  -1   8  25       36.93       51.97     18.41 o 
   0   8  25       35.83       31.61     17.54 o 
   1   8  25      107.16      114.08     24.49 o 
   2   8  25      142.62      156.62     29.10 o 
  -2   9  25       35.53       36.13     21.47 o 
  -1   9  25      151.85      160.57     22.39 o 
   0   9  25       70.44       79.47     19.89 o 
   1   9  25       80.56      114.04     38.75 o 
   2   9  25        2.54       25.76     26.31 o 
  -2  10  25       32.68       29.86     22.92 o 
  -1  10  25        3.11      -14.01     39.57 o 
   0  10  25       94.75       53.51     20.13 o 
   1  10  25      391.50      404.75     49.86 o 
  -1  11  25        6.76       17.48     22.28 o 
   0  11  25       63.37       46.82     21.60 o 
   1  11  25       11.75        6.73     38.14 o 
  -3   0  26      159.98      140.35     22.57 o 
  -2   0  26     1240.14     1320.29     40.61 o 
  -1   0  26       40.49       70.26     14.27 o 
   0   0  26       19.23       18.30     24.55 o 
   1   0  26       28.65       32.27     25.14 o 
   2   0  26      114.79      126.69     32.90 o 
   3   0  26        3.91       12.53     33.51 o 
  -3   1  26       23.25        0.67     13.68 o 
  -2   1  26        4.76       15.91     11.46 o 
  -1   1  26     1291.56     1388.27     26.57 o 
   0   1  26       25.60       39.07     17.97 o 
   1   1  26      358.10      320.88     26.29 o 
   2   1  26       37.87       26.24     19.63 o 
   3   1  26      101.80       86.47     26.57 o 
  -3   2  26       55.09       66.66     18.11 o 
  -2   2  26        5.87       -1.36     11.32 o 
  -1   2  26       67.19       72.93     11.59 o 
   0   2  26      152.60      176.21     22.21 o 
   1   2  26       23.88       41.58     18.27 o 
   2   2  26       30.91       71.80     22.45 o 
   3   2  26        2.70        3.71     24.32 o 
  -3   3  26        1.00       -9.95     15.85 o 
  -2   3  26       26.74       52.47     13.51 o 
  -1   3  26      187.46      204.09     14.12 o 
   0   3  26      984.45      981.31     40.72 o 
   1   3  26      915.27      819.96     38.89 o 
   2   3  26     1195.92     1248.97     84.96 o 
   3   3  26      221.62      255.77     25.30 o 
  -3   4  26        2.33       17.52     21.55 o 
  -2   4  26       56.43       53.22     18.87 o 
  -1   4  26       79.79      105.06     14.01 o 
   0   4  26      219.45      231.30     41.26 o 
   1   4  26       57.95      106.01     21.89 o 
   2   4  26        4.13       16.07     23.98 o 
  -3   5  26        5.09        7.82     20.92 o 
  -2   5  26       20.09       36.12     19.90 o 
  -1   5  26       25.49       17.50     12.72 o 
   0   5  26       98.71       68.13     20.47 o 
   1   5  26      329.59      352.92     89.20 o 
   2   5  26      601.23      612.43     39.95 o 
  -3   6  26       46.06       77.39     42.90 o 
  -2   6  26      143.61      160.43     22.31 o 
  -1   6  26      166.64      163.76     25.38 o 
   0   6  26      192.15      212.43     33.45 o 
   1   6  26      166.83      175.04     26.32 o 
   2   6  26       52.43       54.54     39.47 o 
  -2   7  26        5.57        8.51     21.20 o 
  -1   7  26       30.62       37.17     17.61 o 
   0   7  26      116.26       64.67     18.06 o 
   1   7  26      121.76      141.53     25.82 o 
   2   7  26       69.86       57.95     26.39 o 
  -2   8  26       45.23       76.70     23.95 o 
  -1   8  26      335.36      304.19     25.14 o 
   0   8  26      230.66      222.54     36.06 o 
   1   8  26       90.57       71.61     43.46 o 
   2   8  26       14.83       43.73     26.77 o 
  -2   9  26       13.66        1.00     24.58 o 
  -1   9  26        0.53      -15.38     27.22 o 
   0   9  26       29.16       39.29     19.55 o 
   1   9  26        5.42      -23.70     35.50 o 
  -1  10  26      111.99       95.96     31.04 o 
   0  10  26       35.26       37.08     20.63 o 
   1  10  26        0.24       23.92     39.99 o 
   0  11  26      114.80       91.98     22.99 o 
  -3   1  27       18.11       -9.92     14.44 o 
  -2   1  27       76.88       86.48     13.18 o 
  -1   1  27       40.58       71.24     10.45 o 
   0   1  27      358.00      409.42     28.76 o 
   1   1  27       94.77      105.77     21.03 o 
   2   1  27      117.46      131.88     24.76 o 
  -3   2  27       33.00       32.77     16.89 o 
  -2   2  27       36.47       37.94     12.56 o 
  -1   2  27        4.39       19.89     10.78 o 
   0   2  27      567.52      543.54     40.50 o 
   1   2  27      956.39      828.72     63.44 o 
   2   2  27      512.04      431.39     49.38 o 
  -3   3  27       19.77       49.97     17.12 o 
  -2   3  27       61.59       89.28     13.57 o 
  -1   3  27       84.74       96.99     15.18 o 
   0   3  27        1.54       45.95     25.50 o 
   1   3  27       60.99      108.64     21.98 o 
   2   3  27       22.87       30.18     22.44 o 
  -3   4  27        1.82       -3.31     21.26 o 
  -2   4  27      222.47      226.22     23.47 o 
  -1   4  27      629.18      564.81     38.41 o 
   0   4  27      898.23      841.56     39.40 o 
   1   4  27      846.11      815.88     49.19 o 
   2   4  27      160.35      134.56     27.03 o 
  -2   5  27       29.37       16.45     18.86 o 
  -1   5  27       11.63       17.16     15.36 o 
   0   5  27       14.14       49.51     21.32 o 
   1   5  27      109.86      102.80     23.08 o 
   2   5  27      227.72      264.20     48.53 o 
  -2   6  27       50.21       64.02     21.09 o 
  -1   6  27      523.12      480.04     27.93 o 
   0   6  27      313.29      312.49     28.91 o 
   1   6  27       22.91       43.01     22.40 o 
   2   6  27       14.52       47.88     25.69 o 
  -2   7  27      134.00       81.68     21.87 o 
  -1   7  27       70.16       66.20     26.60 o 
   0   7  27      134.62      137.77     26.58 o 
   1   7  27       97.07       51.87     24.02 o 
   2   7  27      113.69      140.66     41.36 o 
  -2   8  27        1.88       10.33     21.43 o 
  -1   8  27       33.66       19.26     27.62 o 
   0   8  27        5.49      -11.22     22.10 o 
   1   8  27        0.88       20.13     24.28 o 
  -1   9  27        2.63      -13.21     28.07 o 
   0   9  27        2.91        0.31     24.28 o 
   1   9  27       53.86       65.78     40.14 o 
  -1  10  27       13.45        7.58     29.75 o 
   0  10  27       11.61       37.05     21.82 o 
  -3   0  28       13.19       -2.29     20.67 o 
  -2   0  28       83.48       98.76     19.56 o 
  -1   0  28       14.97       25.72     14.07 o 
   0   0  28       33.61       10.66     26.76 o 
   1   0  28      260.75      221.23     35.83 o 
   2   0  28      684.84      605.56     54.30 o 
  -3   1  28        1.32       11.56     16.86 o 
  -2   1  28       50.69       66.73     13.37 o 
  -1   1  28        1.90       20.57      9.99 o 
   0   1  28        5.55       29.43     19.30 o 
   1   1  28      157.49      185.96     38.27 o 
   2   1  28      187.39      199.66     27.28 o 
  -3   2  28       53.98       59.52     17.69 o 
  -2   2  28       15.96       11.46     12.65 o 
  -1   2  28        9.65       21.99     11.29 o 
   0   2  28      253.48      249.05     26.03 o 
   1   2  28      508.23      491.07     51.33 o 
   2   2  28      206.99      150.45     26.46 o 
  -2   3  28      215.23      214.17     21.22 o 
  -1   3  28      120.10      164.75     19.91 o 
   0   3  28      433.32      378.84     29.25 o 
   1   3  28      505.36      491.02     34.26 o 
   2   3  28      160.40       92.02     28.35 o 
  -2   4  28        5.45       34.02     19.19 o 
  -1   4  28       15.20       29.85     16.80 o 
   0   4  28      137.53      171.17     24.26 o 
   1   4  28      201.48      246.69     27.19 o 
   2   4  28        5.41       14.56     23.48 o 
  -2   5  28       76.89       79.47     21.70 o 
  -1   5  28      453.41      455.72     68.86 o 
   0   5  28      531.82      579.55     47.86 o 
   1   5  28      285.92      242.75     33.50 o 
   2   5  28        4.06       37.49     24.79 o 
  -2   6  28       18.54       36.11     20.63 o 
  -1   6  28        3.41        2.26     25.09 o 
   0   6  28        2.07       -6.04     20.72 o 
   1   6  28       86.97      101.60     25.37 o 
   2   6  28        4.25       20.32     28.46 o 
  -2   7  28        1.06       19.03     21.24 o 
  -1   7  28       10.12       32.57     39.75 o 
   0   7  28        0.73        5.93     36.08 o 
   1   7  28        9.15       20.08     23.74 o 
  -1   8  28        6.50       16.53     27.86 o 
   0   8  28        2.87       -0.19     23.43 o 
   1   8  28       64.41       79.56     26.45 o 
  -1   9  28      197.63      199.77     45.42 o 
   0   9  28      315.11      318.52     32.14 o 
  -2   1  29      147.64      156.29     15.38 o 
  -1   1  29       55.13       36.93     11.78 o 
   0   1  29       98.96      118.11     23.04 o 
   1   1  29      179.83      134.17     23.91 o 
   2   1  29       64.97       62.17     34.18 o 
  -2   2  29      293.85      357.59     18.36 o 
  -1   2  29      155.47      197.84     30.32 o 
   0   2  29      165.85      184.79     29.88 o 
   1   2  29       59.92      111.93     23.49 o 
   2   2  29       88.91      105.80     26.20 o 
  -2   3  29       42.69       61.86     18.35 o 
  -1   3  29        1.85       -1.57     16.84 o 
   0   3  29        1.13        6.47     19.97 o 
   1   3  29      105.59      118.77     23.82 o 
   2   3  29        7.14       10.31     23.97 o 
  -2   4  29      103.09      140.20     20.98 o 
  -1   4  29      267.02      249.15     22.23 o 
   0   4  29      425.10      457.58     59.07 o 
   1   4  29      469.40      443.64     37.60 o 
   2   4  29       80.87      109.88     27.36 o 
  -2   5  29        3.21       22.15     20.82 o 
  -1   5  29        0.15       23.49     27.01 o 
   0   5  29        1.24       10.93     21.34 o 
   1   5  29      160.63      155.12     26.53 o 
   2   5  29      107.01       62.72     36.98 o 
  -2   6  29        1.12       -3.22     20.76 o 
  -1   6  29      240.19      237.14     31.15 o 
   0   6  29      196.31      221.44     28.09 o 
   1   6  29       50.96       14.42     23.77 o 
  -1   7  29        6.09       47.28     28.03 o 
   0   7  29      200.61      145.74     27.99 o 
   1   7  29      496.53      487.08     96.25 o 
  -1   8  29        2.35       12.85     36.06 o 
   0   8  29        1.68       20.86     25.25 o 
   1   8  29       19.23       67.45     34.18 o 
  -2   0  30      135.56      119.27     27.61 o 
  -1   0  30       13.43       14.30     31.76 o 
   0   0  30      620.80      566.05     49.88 o 
   1   0  30      652.17      547.68     50.62 o 
   2   0  30     1296.53     1117.53     72.10 o 
  -2   1  30       36.36       44.99     14.12 o 
  -1   1  30       43.87       72.65     24.15 o 
   0   1  30       34.27       34.90     25.99 o 
   1   1  30       17.39       53.74     23.25 o 
   2   1  30        3.73       12.16     41.64 o 
  -2   2  30       17.60       19.78     13.65 o 
  -1   2  30      102.00       75.19     23.65 o 
   0   2  30       89.38       70.89     42.31 o 
   1   2  30      569.47      557.93     60.83 o 
   2   2  30      304.83      252.21     31.50 o 
  -2   3  30       85.17      126.26     26.56 o 
  -1   3  30      307.32      239.68     22.54 o 
   0   3  30      146.80      166.83     28.72 o 
   1   3  30       37.67       53.14     48.41 o 
  -2   4  30        1.06       21.27     18.58 o 
  -1   4  30       40.47       46.86     19.08 o 
   0   4  30      118.03      149.08     37.67 o 
   1   4  30        8.95       16.66     36.20 o 
  -2   5  30       87.89       69.50     23.71 o 
  -1   5  30       33.15       91.03     27.50 o 
   0   5  30       42.96       60.06     24.23 o 
   1   5  30       13.13       35.08     24.25 o 
  -1   6  30       26.38       22.94     26.85 o 
   0   6  30       58.39       80.20     24.70 o 
   1   6  30      156.45      188.73     58.74 o 
  -1   7  30        0.09      -26.89     26.89 o 
   0   7  30        5.12       37.67     27.59 o 
   0   8  30      108.16      120.62     47.05 o 
  -2   1  31       10.67       13.48     14.04 o 
  -1   1  31      280.51      308.59     30.99 o 
   0   1  31      684.34      612.39     37.43 o 
   1   1  31      474.36      424.32     36.18 o 
  -2   2  31        9.91       18.09     16.06 o 
  -1   2  31       63.41       64.07     24.49 o 
   0   2  31       54.71       37.94     22.53 o 
   1   2  31        7.11       12.02     22.49 o 
  -2   3  31      103.70      128.43     20.41 o 
  -1   3  31      163.80      177.48     46.97 o 
   0   3  31      107.34      120.97     25.76 o 
   1   3  31       42.75       49.71     23.45 o 
  -1   4  31       33.76        8.22     22.93 o 
   0   4  31        0.24       26.59     25.12 o 
   1   4  31       41.94       56.01     24.72 o 
  -1   5  31       15.72       37.64     40.48 o 
   0   5  31       79.68       65.61     25.12 o 
   1   5  31       28.07      -15.34     23.57 o 
  -1   6  31        4.78      -27.22     27.22 o 
   0   6  31        1.74       -4.28     38.85 o 
  -1   0  32       33.53       37.06     35.18 o 
   0   0  32      212.68      104.98     34.78 o 
   1   0  32      267.94      326.87     46.70 o 
  -1   1  32       30.09       -2.82     22.71 o 
   0   1  32        1.51        6.79     34.04 o 
   1   1  32        6.23       10.82     23.50 o 
  -1   2  32       42.44       30.80     24.47 o 
   0   2  32      103.41       89.60     25.16 o 
   1   2  32       43.78       41.90     24.55 o 
  -1   3  32        7.59       29.51     24.25 o 
   0   3  32        1.91       -2.39     22.59 o 
   1   3  32       51.24       17.05     29.34 o 
  -1   4  32        0.52       33.76     40.27 o 
   0   4  32       28.12       45.53     29.48 o 
   0   5  32      122.59      147.44     27.72 o 
  -1   1  33      201.18      210.72     30.37 o 
   0   1  33      198.94      226.29     30.10 o 
  -1   2  33       38.18       18.37     25.08 o 
   0   2  33       25.99       13.36     23.75 o 
   0   3  33      129.64      142.97     66.77 o 
                                                 
